# Supplementary material for: Comprehensive genomic characterization of five canine lymphoid tumor cell lines
Source: BMC Vet Res. 2016 Sep 17;12:207. doi: 10.1186/s12917-016-0836-z (PMC5027081; doi:10.1186/s12917-016-0836-z)
Supplement: Additional file 1: Table S1. — Known cancer-associated genes located in regions of genomic imbalance in each of the five cell lines. Table S2. Summary of fold changes of cancer-associated genes for each cell line when normalized expression level was compared with mean normalized expression levels of non-neoplastic lymph nodes. Table S3. List of 50 transcripts from each cell line with the largest absolute fold changes when normalized expression level was compared with mean normalized expression levels of non-neoplastic lymph nodes. Table S4. Gene ontology (GO) biological processes enriched for genes upregulated or downregulatued by >5 fold in each cell line when compared with non-neoplastic lymph nodes. The top ten terms associated with up and down regulated genes are listed. Table S5. KEGG pathways associatated with genes upregulated or downregulated by >5 fold in each cell line when compared with non-neoplastic lymph node. Up to the top ten pathways associated with up or down regulated genes are listed. (XLSX 113 kb) [file 12917_2016_836_MOESM1_ESM.xlsx]

## Sheet: Supp 1 CGC aCGH
Supplementary Table 1. Known cancer-associated genes located in regions of genomic imbalance in each of the five cell lines. CNA (-) and (+) indicate regions of loss and gain, respecitively. Dog chromosome and base pair (bp) position are shown for each gene. Human tumors known to be associated with each gene are indicated as listed in the Cancer Gene Census. Cell lines that share the copy number …
Cell Line	CNA	Symbol	Entrez Gene	CFA	Start Position (bp)	End Position (bp)	Human Tumor Types	Common Imbalance
CLBL-1	-	MYST4	479254	4	28328321	28513970	acute myeloid leukemia (AML)
CLBL-1	-	FANCE	608172	12	7588453	7601739	AML, leukemia
CLBL-1	-	SFRS3	403687	12	8680123	8684355	follicular lymphoma
CLBL-1	-	PIM1	481772	12	9214020	9218449	non-Hodgkin lymphoma (NHL)
CLBL-1	-	PRDM1	481947	12	66475527	66497024	diffuse large B-cell lymphoma (DLBCL)	3132
CLBL-1	-	FOXO3A	481954	12	68584968	68688059	acute leukemia (AL)	3132
CLBL-1	+	COX6C	606860	13	4841916	4850429	uterine leiomyoma	3132
CLBL-1	+	EXT1	482024	13	20205531	20489535	exostoses, osteosarcoma	3132
CLBL-1	+	MYC	403924	13	28238008	28242545	Burkitt lymphoma, amplified in other cancers, B-cell chronic lymphocytic leukemia (B-CLL)	3132
CLBL-1	+	NDRG1	482049	13	32727490	32753988	prostate	3132
CLBL-1	+	RECQL4	482101	13	40960918	40967074	osteosarcoma, skin basal and sqamous cell	3132
CLBL-1	+	PHOX2B	610284	13	41910737	41913688	neuroblastoma	3132
CLBL-1	+	FIP1L1	612980	13	48953287	49015312	idiopathic hypereosinophilic syndrome	3132
CLBL-1	+	CHIC2	611250	13	49492740	49518350	AML	3132
CLBL-1	+	PDGFRA	442860	13	49684632	49705871	gastrointestinal stromal tumor (GIST), idiopathic hypereosinophilic syndrome, paediatric glioblastoma (GBM)	3132
CLBL-1	+	KIT	403811	13	50040826	50122327	GIST, AML, mastocytosis, mucosal melanoma	3132
CLBL-1	+	KDR	482154	13	50374957	50416670	non small cell lung cancer (NSCLC), angiosarcoma	3132
CLBL-1	-	AKAP9	475224	14	20538661	29691295	papillary thyroid	3132
CLBL-1	-	CDK6	609920	14	21147772	21367160	acute lymphoblastic leukemia (ALL)	3132
CLBL-1	-	ETV1	475246	14	31619194	31707688	Ewing sarcoma, prostate	3132
CLBL-1	-	HNRNPA2B1	475260	14	42458000	42463189	prostate	3132
CLBL-1	-	HOXA9	482372	14	43293504	43295487	AML	3132
CLBL-1	-	HOXA11	100683897	14	43312889	43315447	chronic myeloid leukemia (CML)	3132
CLBL-1	-	HOXA13	482375	14	43328783	43330175	AML	3132
CLBL-1	-	JAZF1	475265	14	43895317	44039739	endometrial stromal tumours	3132
CLBL-1	-	MET	403438	14	58591076	58674517	papillary renal, head-neck squamous cell	3132
CLBL-1	+	NOTCH2	483148	17	59938681	60018844	marginal zone lymphoma, DLBCL
CLBL-1	+	PDE4DIP	475817	17	60350576	60378628	myeloproliferative disorder (MPD)
CLBL-1	+	BCL9	483154	17	61252900	61265536	ALL
CLBL-1	+	ARNT	483185	17	63043625	63049725	AML
CLBL-1	+	AF1Q	100682887	17	63225967	63232504	ALL
CLBL-1	+	ERCC5	485540	22	55285811	55318694	skin basal cell, skin squamous cell, melanoma
CLBL-1	-	PTEN	403832	26	40921802	40981821	glioma, prostate, endometrial	3132
CLBL-1	-	CBLB	487965	33	14302312	14514049	AML
CLBL-1	-	IRF4	100684399	35	3757023	3852855	multiple myeloma (MM)	3132, UL1
CLBL-1	-	DEK	610538	35	20033803	20060610	AML	3132, UL1
CLBL-1	-	HIST1H4I	611192	35	27193829	27194115	NHL	UL1, CLBL1
CLBL-1	-	TRIM27	100685827	35	28923471	28941995	papillary thyroid	UL1
Ema	-	ASPSCR1	475925	9	3308063	3331001	AML
Ema	-	RALGDS	480686	9	54649651	54670457	primary mediastinal B-cell lymphoma (PMBL), Hodgkin Lymphona
Ema	-	CDKN2A	100271861	11	44291171	44291430	melanoma, multiple other tumour types	TL-1
Ema	-	HMGA1	442946	12	6531342	6541048	microfollicular thyroid adenoma, various benign mesenchymal tumors,
Ema	-	RB1	476915	22	6007254	6093096	retinoblastoma, sarcoma, breast, small cell lung
Ema	-	LCP1	476921	22	7971855	8001062	NHL
Ema	-	GNAS	403943	24	46623814	46639039	pituitary adenoma
Ema	-	FLT3	486025	25	14581755	14658045	AML, ALL
Ema	-	HEY1	403420	29	30184049	30186972	mesenchymal chondrosarcoma	3132
Ema	-	MLLT2	100683405	32	13500244	13591799	AL	3132
TL-1	-	SSH3BP1	607247	2	9832977	9948656	AML
TL-1	-	MLLT10	487096	2	14237562	14486023	AL
TL-1	-	KIF5B	477968	2	17724602	17766600	NSCLC
TL-1	-	CDKN2A	100271861	11	44291171	44291430	melanoma, multiple other tumour types	Ema
TL-1	+	TCEA1	477879	29	8624883	8661244	salivary adenoma
TL-1	+	PLAG1	486960	29	10569086	10613236	salivary adenoma
TL-1	+	CHCHD7	609282	29	10616772	10620468	salivary adenoma
TL-1	+	NCOA2	486989	29	22262323	22361201	AML, Chondrosarcoma	3132
TL-1	+	HEY1	403420	29	30184049	30186972	mesenchymal chondrosarcoma
TL-1	+	CBFA2T1	487044	29	40141759	40240747	AML
UL-1	-	CEBPA	100686458	1	121761850	121762113	AML, myelodysplastic syndrome (MDS)
UL-1	-	CCNE1	484610	1	124626399	124630533	serous ovarian
UL-1	+	TRIP11	480228	8	4291347	4311760	AML
UL-1	+	GOLGA5	480233	8	4874439	4904818	papillary thyroid
UL-1	+	NKX2-1	403940	8	18093599	18094341	NSCLC
UL-1	+	KTN1	480332	8	34420469	34420654	papillary thryoid
UL-1	+	GPHN	490739	8	43617940	44239106	AL
UL-1	+	RAD51L1	490746	8	44818081	45393176	lipoma, uterine leiomyoma
UL-1	+	TSHR	403968	8	56364251	56519846	toxic thyroid adenoma
UL-1	+	DICER1	480426	8	67010567	67055171	sex cord-stromal tumour, embryonal rhadomyosarcoma
UL-1	+	TCL1A	612421	8	67570922	67572945	CLL
UL-1	+	BCL11B	612476	8	70661395	70752579	ALL
UL-1	+	HSPCA	480438	8	73134812	73138686	NHL
UL-1	+	AKT1	490878	8	75362797	75379763	breast, colorectal, ovarian, NSCLC
UL-1	+	POU5F1	481709	12	3864822	3869546	sarcoma
UL-1	+	DAXX	474873	12	5759549	5762269	Pancreatic neuroendocrine tumors. Paediatric GBM
UL-1	+	HMGA1	474876	12	6531342	6541048	microfollicular thyroid adenoma, various benign mesenchymal tumors,
UL-1	+	FANCE	608172	12	7588453	7601739	AML, leukemia
UL-1	+	SFRS3	403687	12	8680123	8684355	follicular lymphoma
UL-1	+	PIM1	481772	12	9214020	9218449	NHL
UL-1	+	TFEB	609046	12	13372817	13379069	renal (childhood epithelioid)
UL-1	+	CCND3	608847	12	13603500	13603694	MM
UL-1	+	HSPCB	474919	12	15661596	15668193	NHL
UL-1	+	PRDM1	481947	12	66475527	66497024	DLBCL
UL-1	+	FOXO3A	481954	12	68584968	68688059	AL
UL-1	+	AKAP9	475224	14	20538661	29691295	papillary thyroid
UL-1	+	CDK6	609920	14	21147772	21367160	ALL
UL-1	+	ETV1	475246	14	31619194	31707688	Ewing sarcoma, prostate
UL-1	+	HNRNPA2B1	475260	14	42458000	42463189	prostate
UL-1	+	HOXA9	482372	14	43293504	43295487	AML
UL-1	+	HOXA11	100683897	14	43312889	43315447	CML
UL-1	+	HOXA13	482375	14	43328783	43330175	AML
UL-1	+	JAZF1	475265	14	43895317	44039739	endometrial stromal tumours
UL-1	+	MET	403438	14	58591076	58674517	papillary renal, head-neck squamous cell
UL-1	-	TRIM33	475804	17	55193803	55304736	papillary thyroid	3132
UL-1	-	NRAS	403872	17	55487777	55493195	melanoma, MM, AML, thyroid	3132
UL-1	+	FOXO1A	477295	25	3588322	3687613	alveolar rhabdomyosarcomas
UL-1	+	LHFP	485998	25	4553790	4788715	lipoma
UL-1	+	BRCA2	474180	25	10719191	10782555	breast, ovarian, pancreatic, leukemia
UL-1	+	FLT3	486025	25	14581755	14658045	AML, ALL
UL-1	+	CDX2	486028	25	14688766	14694507	AML
UL-1	+	ZNF198	477346	25	21035541	21142051	MPD, NHL
UL-1	+	CMKOR1	403964	25	50361231	50362316	lipoma
UL-1	+	TLX1	608311	28	16803984	16809192	T-ALL
UL-1	+	NFKB2	486858	28	17905392	17908748	NHL
UL-1	+	SUFU	608531	28	17993748	18112901	medulloblastoma
UL-1	-	VTI1A	100685447	28	26497211	26701551	colorectal
UL-1	-	TCF7L2	486894	28	26966435	27162805	colorectal
UL-1	-	FGFR2	415125	28	34303544	34406406	gastric. NSCLC, endometrial
UL-1	-	IRF4	100684399	35	3757023	3852855	MM	3132, CLBL1
UL-1	-	DEK	610538	35	20033803	20060610	AML	3132, CLBL1
UL-1	-	HIST1H4I	611192	35	27193829	27194115	NHL	CLBL1
UL-1	-	TRIM27	100685827	35	28923471	28941995	papillary thyroid	CLBL1
3132	-	ARHGEF12	479409	5	16524193	16601662	AML
3132	-	CBL	489369	5	17613770	17683290	AML, MDS, juvenile myelomonocytic leukemia (JMML)
3132	-	DDX6	479414	5	18008678	18043073	B-NHL
3132	-	MLL	479417	5	18223806	18274401	AML, ALL
3132	-	PCSK7	479423	5	19374219	19393545	mediastinal large cell lymphoma with sclerosis (MLCLS)
3132	-	PAFAH1B2	479425	5	19428813	19436333	MLCLS
3132	-	ZNF145	489398	5	22097733	22276563	acute promyelocytic leukemis (APL)
3132	-	SDHD	479438	5	24040233	24045977	paraganglioma, pheochromocytoma
3132	-	POU2AF1	489413	5	24698680	24699707	NHL
3132	-	DDX10	479448	5	26897236	26942021	AML
3132	-	ATM	479450	5	27192733	27307661	T-cell prolymphocytic leukemia (T-PLL), leukemia, lymphoma, medulloblastoma, glioma
3132	-	BIRC3	489433	5	32333881	32345790	mucosa-associated lymphoid tissue lymphoma (MALT)
3132	-	RAB5EP	489451	5	34388667	34451026	chronic myelomonocytic leukemia (CMML)
3132	-	TP53	403869	5	35557006	35560761	breast, colorectal, lung, sarcoma, adrenocortical, glioma, multiple other tumour types
3132	+	PER1	489488	5	35953454	35960641	AML, CMML
3132	+	GAS7	608189	5	37332879	37416617	AML
3132	+	H3F3A	480110	7	41768752	41774932	glioma
3132	-	IRTA1	490400	7	43614584	43638134	B-NHL
3132	-	NTRK1	490404	7	44109977	44122914	papillary thyroid
3132	-	PRCC	610063	7	44169704	44193786	papillary renal
3132	-	MUC1	448784	7	45313309	45317624	B-NHL
3132	-	TPM3	484695	7	46019882	46042029	papillary thyroid, anaplastic large-cell lymphoma (ALCL), NSCLC
3132	-	HSPCA	480438	8	73134812	73138686	NHL
3132	-	AKT1	490878	8	75362797	75379763	breast, colorectal, ovarian, NSCLC
3132	+	SIL	481102	10	3273879	3281380	T-ALL
3132	+	NACA	474408	10	3921765	3932115	NHL
3132	+	DDIT3	607439	10	4589907	4590495	liposarcoma
3132	+	CDK4	481131	10	4796803	4798112	melanoma
3132	+	LRIG3	474423	10	5715035	5752610	NSCLC
3132	-	PRDM1	481947	12	66475527	66497024	DLBCL	CLBL1
3132	-	FOXO3A	481954	12	68584968	68688059	AL	CLBL1
3132	+	COX6C	606860	13	4841916	4850429	uterine leiomyoma	CLBL1
3132	+	EXT1	482024	13	20205531	20489535		CLBL1
3132	+	MYC	403924	13	28238008	28242545	Burkitt lymphoma, amplified in other cancers, B-CLL	CLBL1
3132	+	NDRG1	482049	13	32727490	32753988	prostate	CLBL1
3132	+	RECQL4	482101	13	40960918	40967074	osteosarcoma, skin basal and sqamous cell	CLBL1
3132	+	PHOX2B	610284	13	41910737	41913688	neuroblastoma	CLBL1
3132	+	FIP1L1	612980	13	48953287	49015312	idiopathic hypereosinophilic syndrome	CLBL1
3132	+	CHIC2	611250	13	49492740	49518350	AML	CLBL1
3132	+	PDGFRA	442860	13	49684632	49705871	GIST, idiopathic hypereosinophilic syndrome, paediatric GBM	CLBL1
3132	+	KIT	403811	13	50040826	50122327	GIST, AML, mastocytosis, mucosal melanoma	CLBL1
3132	+	KDR	482154	13	50374957	50416670	NSCLC, angiosarcoma	CLBL1
3132	-	AKAP9	475224	14	20538661	29691295	papillary thyroid	CLBL1
3132	-	CDK6	609920	14	21147772	21367160	ALL	CLBL1
3132	-	ETV1	475246	14	31619194	31707688	Ewing sarcoma, prostate	CLBL1
3132	-	HNRNPA2B1	475260	14	42458000	42463189	prostate	CLBL1
3132	-	HOXA9	482372	14	43293504	43295487	AML	CLBL1
3132	-	HOXA11	100683897	14	43312889	43315447	CML	CLBL1
3132	-	HOXA13	482375	14	43328783	43330175	AML	CLBL1
3132	-	JAZF1	475265	14	43895317	44039739	endometrial stromal tumours	CLBL1
3132	-	MET	403438	14	58591076	58674517	papillary renal, head-neck squamous cell	CLBL1
3132	-	EZH2	475511	16	4931266	4970756	DLBCL
3132	-	BRAF	475526	16	11187222	11275928	melanoma, colorectal, papillary thyroid, NSCLC, cholangiocarcinoma, pilocytic astrocytoma
3132	-	KIAA1549	482778	16	12784227	12799329	pilocytic astrocytoma
3132	-	CREB3L2	491369	16	13635175	13750068	fibromyxoid sarcoma
3132	-	MLL3	482810	16	18909645	19109537	medulloblastoma
3132	-	HOOK3	475567	16	25739440	25855639	papillary thyroid
3132	-	RUNXBP2	100683464	16	26561490	26671195	AML
3132	-	FGFR1	475582	16	30017616	30031721	MPD, NHL
3132	-	WHSC1L1	475584	16	30104718	30124711	AML
3132	-	WRN	493997	16	36134455	36226037	osteosarcoma, meningioma, others
3132	-	PCM1	475618	16	44185735	44250903	papillary thyroid, CML, MPD
3132	-	EML4	483048	17	36881946	37039793	NSCLC
3132	-	TTL	483065	17	39847956	39878781	ALL
3132	-	PAX8	403927	17	40418496	40474210	follicular thyroid
3132	-	TRIM33	475804	17	55193803	55304736	papillary thyroid	UL1
3132	-	NRAS	403872	17	55487777	55493195	melanoma, MM, AML, thyroid	UL1
3132	-	FAM46C	483142	17	58039628	58041478	MM
3132	-	NOTCH2	483148	17	59938681	60018844	marginal zone lymphoma, DLBCL
3132	-	PDE4DIP	475817	17	60350576	60378628	MPD
3132	-	IL2	403989	19	20759465	20765079	intestinal T-cell lymphoma
3132	-	ERCC3	476105	19	26328456	26353715	skin basal cell, skin squamous cell, melanoma
3132	+	VHL	494000	20	11209358	11214065	renal, hemangioma, pheochromocytoma
3132	+	FANCD2	484659	20	11246736	11294015	AML, leukemia
3132	+	SRGAP3	610229	20	11897577	12139164	pilocytic astrocytoma
3132	-	FOXP1	484692	20	23928865	24018835	ALL
3132	-	MITF	415126	20	24853657	24884775	melanoma
3132	+	PBRM1	476593	20	40110790	40224812	clear cell renal carcinoma, breast
3132	+	BAP1	484737	20	40351079	40359785	uveal melanoma, breast, NSCLC, Renal cell carcinoma (RCC)
3132	-	FOXO1A	477295	25	3588322	3687613	alveolar rhabdomyosarcomas
3132	-	LHFP	485998	25	4553790	4788715	lipoma
3132	-	BRCA2	474180	25	10719191	10782555	breast, ovarian, pancreatic
3132	-	ALDH2	610941	26	12354566	12370934	leiomyoma
3132	-	PTPN11	477488	26	13024313	13082113	JMML, AML, MDS
3132	+	MN1	486335	26	24247365	24291678	AML, meningioma
3132	-	CHEK2	486338	26	25092362	25134603	breast
3132	-	EWSR1	609786	26	25613132	26019737	Ewing sarcoma, desmoplastic small round cell tumor , ALL, clear cell sarcoma, sarcoma, myoepithelioma
3132	-	NF2	477535	26	25847476	25923358	meningioma, acoustic neuroma, renal
3132	-	PNUTL1	486419	26	32636398	32639497	AML
3132	-	CLTCL1	477568	26	32973263	33067988	ALCL
3132	-	PTEN	403832	26	40921802	40981821	glioma, prostate, endometrial	CLBL1
3132	+	HOXC11	100688428	27	4287934	4291116	AML
3132	+	HOXC13	486503	27	4317072	4324919	AML
3132	+	ATF1	486545	27	6924643	6954047	malignant melanoma of soft parts , angiomatoid fibrous histiocytoma
3132	+	MLL2	486558	27	8527259	8566197	medulloblastoma, renal
3132	+	ARID2	100688573	27	11423856	11591518	hepatocellular carcinoma
3132	+	KRAS	403871	27	25277759	25308269	pancreatic, colorectal, lung, thyroid, AML, others
3132	+	ETV6	486685	27	37368728	37512078	congenital fibrosarcoma, multiple leukemia and lymphoma, secretory breast, MDS, ALL
3132	+	ZNF384	486723	27	41384929	41396069	ALL
3132	+	CCND2	611782	27	43598307	43622648	NHL,CLL
3132	+	KDM5A	477727	27	45391092	45479048	AML
3132	+	ELKS	486753	27	46071861	46571379	papillary thyroid
3132	-	TCEA1	477879	29	8624883	8661244	salivary adenoma
3132	-	PLAG1	486960	29	10569086	10613236	salivary adenoma
3132	-	CHCHD7	609282	29	10616772	10620468	salivary adenoma
3132	+	NCOA2	486989	29	22262323	22361201	AML, Chondrosarcoma	TL1
3132	-	HEY1	403420	29	30184049	30186972	mesenchymal chondrosarcoma	Ema
3132	-	CBFA2T1	487044	29	40141759	40240747	AML
3132	-	ERG	487760	31	35577905	35634797	Ewing sarcoma, prostate, AML
3132	+	U2AF1	478422	31	39589346	39598907	CLL, MDS
3132	-	MLLT2	100683405	32	13500244	13591799	AL	Ema
3132	-	RAP1GDS1	487868	32	23486417	23610368	T-ALL
3132	-	TET2	478499	32	28944214	29069410	MDS
3132	-	SOX2	488092	34	17860830	17862290	NSCLC, oesophageal squamous carcinoma
3132	+	ETV5	607474	34	21738379	21797656	Prostate
3132	+	EIF4A2	488118	34	22364114	22369129	NHL
3132	+	BCL6	488124	34	23121697	23133055	NHL, CLL
3132	-	LPP	478670	34	23720884	24153243	lipoma, leukemia
3132	+	EVI1	488148	34	36753208	37305358	AML, CML
3132	+	MDS1	488148	34	36753208	37305358	MDS, AML
3132	-	IRF4	100684399	35	3757023	3852855	MM	UL1, CLBL1
3132	-	DEK	610538	35	20033803	20060610	AML	UL1, CLBL1
3132	-	CHN1	478805	36	21811310	21954353	extraskeletal myxoid chondrosarcoma
3132	-	HOXD13		36	22929084	22929338	AML
3132	-	HOXD11	609973	36	22941843	22943760	AML
3132	-	NFE2L2	478813	36	24016732	24020882	NSCLC
3132	-	HRPT2	478955	38	8826028	8937749	parathyroid adenoma

## Sheet: Supp 2 CGC exp
Supplementary Table 2. Summary of fold changes of cancer-associated genes for each cell line when normalized expression level was compared with mean normalized expression levels of non-neoplastic lymph nodes. Postive numbers indicated an upregulation, whereas negative (-) numbers indicate a downregulation. Replicate gene symbols indicated multiple probes on the microarray.
Gene Symbol	Entrez Gene	Probe ID	3132	CLBL-1	Ema	TL-1	UL-1
ABL1	491292	CfaAffx.30517.1.S1_s_at	-1.14295	-1.07514	-1.11707	1.12563	1.11153
ABL2	480052	Cfa.7403.1.A1_s_at	2.83748	1.30525	1.10904	1.20366	1.10904
ACSL3	478927	Cfa.1897.1.A1_at	4.07121	2.75353	2.0687	-1.29949	4.29989
ACSL3	478927	CfaAffx.24825.1.S1_s_at	4.70425	2.75834	1.58043	-1.44966	4.08729
ACSL3	478927	Cfa.14057.1.A1_at	-1.11952	-1.58196	-1.84214	-3.12259	-1.71789
ACSL3	478927	Cfa.14057.1.A1_s_at	6.91089	2.49481	1.31063	-2.73198	6.51285
ACSL3	478927	CfaAffx.10013.1.S1_s_at	6.62907	3.89649	2.0476	-1.36381	7.19932
AKAP9	475224	Cfa.1307.1.S1_at	-1.20747	-3.94471	-1.09591	-1.27236	-2.29653
AKAP9	475224	Cfa.3334.1.A1_s_at	-3.59661	-8.33071	-3.36616	-4.99296	-5.50425
AKAP9	475224	Cfa.3334.2.A1_at	-1.0455	-1.12755	1.04235	-1.13634	-1.14353
AKAP9	475224	CfaAffx.3822.1.S1_at	1.0338	1.14056	-1.16414	3.00348	1.0338
AKAP9	475224	CfaAffx.3826.1.S1_s_at	-1.06701	-2.15218	-1.32715	-1.28623	-1.58067
AKT1	490878	CfaAffx.28115.1.S1_s_at	-1.33833	1.53249	1.49031	1.29615	1.38688
AKT2	449021	Cfa.10875.2.S1_s_at	1.2475	1.4898	1.24962	1.05216	1.11392
ALDH2	610941	Cfa.10914.1.A1_at	-3.07135	-3.33184	-1.61484	-4.32746	-14.2844
ALDH2	610941	CfaAffx.13779.1.S1_s_at	-1.94705	-2.75095	-1.60987	-3.46817	-5.97333
ALK	483021	CfaAffx.8892.1.S1_at	-1.16372	1.01341	1.09819	1.20442	1.05011
APC	479139	Cfa.11080.1.S1_at	1.11605	-1.86235	-1.9655	-1.94832	-2.07379
APC	479139	Cfa.2082.1.A1_s_at	1.08477	1.07117	1.30754	1.16137	1.06163
APC	479139	Cfa.5001.1.A1_at	-1.20143	-1.08463	-1.26681	-1.11834	-1.01898
APC	479139	CfaAffx.11867.1.S1_at	1.93126	-1.07738	-1.14359	-1.51737	1.00613
APC	479139	CfaAffx.11870.1.S1_s_at	1.54647	-1.20578	-1.46354	-1.49563	-1.10593
ARHGEF12	479409	Cfa.13144.1.A1_at	1.00558	1.16315	-1.00326	1.05849	1.06915
ARHGEF12	479409	CfaAffx.18569.1.S1_s_at	-1.07262	-1.04262	1.11493	-1.06767	1.36983
ARHGEF12	479409	CfaAffx.18574.1.S1_s_at	1.08674	1.21359	1.05023	1.31245	1.20084
ARID1A	487352	Cfa.6100.1.A1_at	-2.00576	-2.30123	-1.41798	-1.94258	-1.89437
ARID1A	487352	CfaAffx.19167.1.S1_s_at	-1.81426	-2.29973	-2.13628	-1.79162	-1.86683
ARNT	483185	CfaAffx.19026.1.S1_s_at	1.19662	1.5901	1.08392	1.29061	2.85744
ATF1	486545	CfaAffx.12715.1.S1_s_at	2.28175	-1.80986	1.20809	-1.87263	2.20354
ATIC	488513	Cfa.10560.1.A1_s_at	1.75355	1.13788	1.69984	1.13788	2.11915
ATIC	488513	Cfa.10560.2.A1_at	-1.4167	-1.92972	-1.72917	-2.07424	-1.10623
ATM	479450	Cfa.11489.1.A1_at	-1.19267	-1.02728	-1.28145	-1.02728	-1.11709
ATM	479450	CfaAffx.22374.1.S1_at	1.06241	-1.88757	-2.43665	-2.08828	-1.77317
ATRX	480963	Cfa.2632.1.S1_s_at	-1.81916	-4.5907	-1.83385	-5.07851	-4.6249
ATRX	480963	CfaAffx.26390.1.S1_at	1.69263	-1.05807	-1.09307	-1.23402	-1.02658
ATRX	480963	CfaAffx.26393.1.S1_s_at	2.08174	1.11032	2.19733	1.19332	-1.53624
ATRX	480963	CfaAffx.26395.1.S1_s_at	1.00585	-2.0785	-1.20481	-1.75797	-2.49954
ATRX	480963	CfaAffx.26396.1.S1_s_at	-1.00305	-2.64111	-1.24421	-2.56306	-3.18687
ATRX	480963	CfaAffx.26397.1.S1_s_at	-1.74263	-6.17557	-3.33237	-7.42677	-4.77405
BAP1	484737	Cfa.21498.1.S1_s_at	1.32493	1.633	3.11902	1.42373	1.75475
BAP1	484737	Cfa.16976.1.S1_at	1.67752	1.55206	1.55154	1.37737	1.85071
BAP1	484737	CfaAffx.14981.1.S1_at	1.18601	-1.02432	1.07316	-1.12647	1.02381
BAP1	484737	CfaAffx.14981.1.S1_x_at	1.13324	1.09209	-1.05967	-1.04683	1.04575
BCL10	490183	Cfa.21307.1.S1_at	1.23589	-2.10907	-3.20361	-2.86594	-2.21007
BCL10	490183	CfaAffx.31062.1.S1_s_at	1.16186	-2.33669	-3.27037	-5.56138	-1.79892
BCL11A	481381	Cfa.9291.1.A1_at	-9.92888	1.24341	-14.3551	-11.7155	-7.78019
BCL11A	481381	CfaAffx.5366.1.S1_s_at	-2.3741	1.67642	-2.03609	-2.51501	-2.85346
BCL11A	481381	CfaAffx.5365.1.S1_s_at	-1.94734	1.68062	-1.66485	-2.0069	-2.09459
BCL2	403416	Cfa.110.1.S1_s_at	-1.99827	1.01285	1.01573	1.48462	-1.59037
BCL2	403416	Cfa.110.2.S1_at	1.07855	1.39263	1.30317	1.47029	1.12387
BCL3	612349	CfaAffx.7911.1.S1_at	1.47596	-1.23492	-1.38083	-1.41213	-1.67967
BCL6	488124	Cfa.9459.1.A1_s_at	-2.34829	-19.2323	-21.3844	-16.0574	-46.7694
BCL7A	486256	CfaAffx.12801.1.S1_at	-1.05319	1.22974	1.4133	1.32403	1.10689
BCL9	483154	CfaAffx.17255.1.S1_at	-1.70016	-1.71577	2.28341	1.00176	2.23991
BCOR	480880	CfaAffx.21766.1.S1_s_at	-1.12747	-1.30665	-1.11333	-1.67923	-1.16365
BCOR	480880	CfaAffx.21772.1.S1_s_at	-1.0014	-1.01169	-1.02259	1.24939	-1.07387
BCR	607482	CfaAffx.21316.1.S1_s_at	-1.04054	1.38828	-1.03244	1.2556	-1.06154
BCR	607482	CfaAffx.21329.1.S1_s_at	-1.10691	1.17178	-1.10486	1.29376	-1.05415
BCR	607482	CfaAffx.21335.1.S1_at	-1.06954	1.05693	-1.01505	-1.02142	-1.07042
BIRC3	489433	Cfa.18376.1.S1_at	1.21921	-2.38763	-35.8824	-87.2252	-55.0304
BIRC3	489433	CfaAffx.23259.1.S1_s_at	2.1314	-2.79919	-12.1086	-8.29206	-10.9948
BIRC3	489433	CfaAffx.23253.1.S1_at	8.94101	1.3176	-5.85318	-5.26145	-5.74733
BIRC3	489433	CfaAffx.23263.1.S1_at	-1.97153	-3.52011	-3.01337	-2.87401	-4.83437
BMPR1A	489077	CfaAffx.24677.1.S1_at	1.11181	-1.18811	1.70484	1.40084	1.05966
BRAF	475526	CfaAffx.6820.1.S1_s_at	1.37113	1.24972	1.13325	-1.04777	1.5262
BRCA1	403437	Cfa.140.1.S1_s_at	1.3974	-1.07597	-1.2429	-1.08115	1.15169
BRCA2	474180	Cfa.9868.1.A1_at	1.9593	1.225	-1.1304	-1.3562	3.489
BRCA2	474180	CfaAffx.10536.1.S1_at	2.02264	1.09372	-1.37861	-1.32189	3.44194
BRD3	480682	Cfa.21090.1.S1_s_at	1.20425	1.00913	1.59319	1.11298	2.6725
BRD3	480682	Cfa.11698.1.A1_at	-1.44763	-2.29213	1.57976	1.61142	2.72043
BRD3	480682	CfaAffx.30333.1.S1_s_at	1.17588	1.04665	1.02026	1.20091	1.10085
BRD3	480682	CfaAffx.30341.1.S1_at	1.2444	1.23952	1.25955	1.12285	1.09847
BRD3	480682	CfaAffx.30341.1.S1_s_at	1.113	1.06142	1.74993	1.35996	3.23594
BRD4	484869	Cfa.16960.1.S1_s_at	-1.55139	1.17034	-1.04251	1.20793	1.28993
BRIP1	491122	CfaAffx.27154.1.S1_at	5.58322	1.18966	2.40141	1.18966	1.56214
BUB1B	608350	CfaAffx.14101.1.S1_s_at	4.17398	5.35867	2.383	1.17744	5.38925
CAMTA1	608237	Cfa.9156.1.A1_at	1.37897	-1.25727	-2.7363	-1.4114	-7.5179
CAMTA1	608237	Cfa.9351.1.A1_s_at	1.5832	-1.59483	-1.83355	-1.14866	-2.62206
CAMTA1	608237	CfaAffx.30054.1.S1_at	1.08831	1.0559	1.07847	1.43631	-1.10812
CAMTA1	608237	CfaAffx.30054.1.S1_s_at	1.3862	1.44651	1.12971	1.49883	1.01453
CAMTA1	608237	CfaAffx.30061.1.S1_at	1.99335	-2.03049	-3.61242	-1.72063	-5.37338
CANT1	608038	CfaAffx.9259.1.S1_at	1.40326	1.07936	1.17656	1.1984	1.26498
CARD11	489887	CfaAffx.24975.1.S1_at	-9.0523	1.53858	-2.3379	1.11106	1.17849
CARD11	489887	CfaAffx.24977.1.S1_at	-1.22687	-1.05944	-1.21788	-1.16176	-1.23805
CARD11	489887	CfaAffx.24977.1.S1_s_at	-1.28426	1.27318	1.10406	1.02802	1.84518
CARD11	489887	CfaAffx.24989.1.S1_at	-1.24105	-1.04985	-1.131	-1.04985	-1.08441
CARD11	489887	CfaAffx.24989.1.S1_s_at	-4.74545	1.31229	-2.56305	1.04189	1.1432
CARS	475998	Cfa.11216.1.A1_at	-1.09109	1.40837	-1.39945	1.06152	1.53566
CARS	475998	CfaAffx.16071.1.S1_at	1.49538	2.81666	1.58126	1.9517	4.02039
CARS	475998	CfaAffx.16071.1.S1_s_at	1.35641	2.52475	1.32493	2.1055	4.81193
CARS	475998	Cfa.18760.1.S1_s_at	1.69805	2.13588	1.62184	1.36072	4.41903
CARS	475998	Cfa.13116.1.A1_at	1.21574	1.72682	1.18929	1.28806	1.55482
CARS	475998	CfaAffx.16087.1.S1_at	1.10917	1.14588	-1.24713	1.13372	1.00322
CBFA2T3	489660	CfaAffx.30389.1.S1_s_at	-1.14158	1.28689	1.13683	1.1359	-1.12979
CBFB	479690	Cfa.20743.1.S1_at	2.55558	1.16637	1.02928	-2.35028	1.35994
CBFB	479690	Cfa.20743.1.S1_s_at	2.89673	1.17352	1.12754	-1.8422	1.56599
CBLB	487965	Cfa.14826.1.A1_at	-3.46013	-9.62668	-6.79367	-8.39625	-4.86681
CBLB	487965	CfaAffx.15369.1.S1_s_at	-1.27697	-1.49596	1.08536	-1.53371	1.19687
CBLB	487965	CfaAffx.15371.1.S1_s_at	-1.8863	-2.94956	-1.06071	-2.50561	1.22327
CBLC	612343	CfaAffx.7902.1.S1_at	-1.38585	1.10224	-1.02679	1.40588	-1.85056
CCDC6	488993	CfaAffx.19318.1.S1_at	1.20295	2.40399	1.07537	-1.66381	1.12944
CCNB1IP1	482554	CfaAffx.9008.1.S1_at	-1.08638	1.12872	-1.14272	1.04048	-1.05913
CCND1	449028	Cfa.16248.1.S1_at	3.48401	-4.64924	-5.51163	-3.77115	-4.44082
CCND1	449028	CfaAffx.16729.1.S1_s_at	4.29428	-1.67114	-1.72664	-1.60653	-2.06724
CCND2	611782	Cfa.21188.1.S1_s_at	1.37488	-2.96829	2.03359	1.74504	-1.09332
CCND3	608847	CfaAffx.3336.1.S1_at	1.0565	3.80505	1.56872	1.75449	-1.69557
CCNE1	484610	Cfa.20425.1.S1_at	1.7022	-1.18013	-1.69121	-1.28757	1.07599
CCNE1	484610	CfaAffx.12272.1.S1_s_at	1.47696	-1.04774	-1.7895	-1.32421	1.3318
CD274	484186	CfaAffx.4085.1.S1_at	1.6539	3.15767	-1.27777	-1.15738	-1.0244
CD274	484186	CfaAffx.4086.1.S1_s_at	1.62282	2.51551	-1.44356	-1.18473	-1.31417
CD79A	484483	CfaAffx.8386.1.S1_at	-6.32569	1.51552	-3.41255	-1.25929	-3.5261
CD79B	609449	CfaAffx.19633.1.S1_s_at	-36.9377	-2.33897	-52.3298	-58.9266	-45.7993
CDH1	442858	Cfa.3488.1.S1_s_at	1.02662	1.01656	1.02662	1.13351	1.06536
CDH11	479696	Cfa.458.1.A1_s_at	-1.6845	-1.56444	-1.68154	-1.65623	-2.16177
CDH11	479696	Cfa.458.2.S1_s_at	-1.16769	1.04197	1.00986	1.00986	1.00986
CDK12	491027	Cfa.2824.1.S1_at	1.57241	-1.47039	-1.64232	-1.38538	-1.04238
CDK12	491027	CfaAffx.25139.1.S1_s_at	1.36991	-2.01257	-1.44398	-1.82362	-1.07314
CDK12	491027	Cfa.10362.1.A1_at	1.12008	-2.30122	-1.40222	-1.99028	-1.33465
CDK4	481131	Cfa.21129.1.S1_at	2.18196	1.8128	1.731	1.13293	1.59467
CDK4	481131	CfaAffx.1381.1.S1_s_at	2.33563	1.67905	1.6063	1.14539	2.03171
CDK6	609920	CfaAffx.3921.1.S1_s_at	1.0796	-1.28196	2.64741	2.35966	1.11286
CDK6	609920	CfaAffx.3928.1.S1_at	1.15263	1.14798	1.0016	-1.12998	1.0016
CDKN2C	475359	Cfa.2173.1.A1_at	1.30116	3.48618	4.32036	3.1874	3.20707
CDKN2C	475359	CfaAffx.6784.1.S1_s_at	1.63762	7.00009	9.12102	5.55336	5.84029
CDX2	486028	CfaAffx.11040.1.S1_at	-1.13791	-1.09823	-1.10829	1.05946	-1.05916
CDX2	486028	CfaAffx.11042.1.S1_s_at	-1.0827	1.26411	1.07467	1.33059	1.13272
CHCHD7	609282	CfaAffx.11459.1.S1_at	-3.08368	1.97888	1.95454	2.5433	1.48787
CHEK2	486338	Cfa.18010.1.S1_s_at	1.07087	-1.95283	-1.60221	-4.33859	3.30544
CHEK2	486338	CfaAffx.18523.1.S1_s_at	-1.14021	-1.18069	-1.47059	-2.10076	2.12702
CHIC2	611250	Cfa.447.1.S1_at	1.56909	-1.53311	1.0506	-1.45083	-2.11388
CHIC2	611250	CfaAffx.3999.1.S1_at	1.0225	-1.74682	-1.96661	-2.43528	-2.19585
CHN1	478805	Cfa.1386.1.S1_at	-1.32247	1.24758	-2.71734	-1.78871	-1.80047
CHN1	478805	CfaAffx.20586.1.S1_s_at	-1.07471	1.12763	-1.27477	-1.29309	1.00011
CHN1	478805	CfaAffx.27270.1.S1_s_at	-1.75842	-1.30394	-1.59702	-1.76887	-2.02066
CIITA	490008	CfaAffx.28920.1.S1_s_at	-1.84596	-1.72642	-5.65673	-4.32165	-5.34128
CIITA	490008	CfaAffx.28933.1.S1_s_at	-1.11088	1.13178	1.0488	1.31098	1.17836
CLTC	480578	CfaAffx.27024.1.S1_s_at	2.17924	1.10818	-1.13016	-1.22429	-1.05075
CLTCL1	477568	Cfa.1340.1.S1_at	1.05744	1.20572	1.05744	1.17981	1.00432
CLTCL1	477568	Cfa.19867.1.S1_s_at	-1.04057	1.03575	-1.04018	1.2078	1.02778
CLTCL1	477568	CfaAffx.22780.1.S1_s_at	-1.08047	1.1999	1.00787	1.268	1.22874
CREB1	607922	CfaAffx.20888.1.S1_s_at	1.3633	-1.41406	-2.27324	-2.54604	-2.11429
CREB3L1	483636	CfaAffx.14634.1.S1_at	-1.16038	1.42541	-1.10694	1.37119	1.10313
CREB3L2	491369	CfaAffx.20832.1.S1_at	-1.35314	1.06684	-1.00888	-1.02013	-1.29405
CREBBP	479866	Cfa.8999.1.A1_at	-1.11146	-1.87792	-1.10043	-1.09948	-1.216
CREBBP	479866	CfaAffx.29383.1.S1_at	1.07845	-1.56376	1.06468	-1.08707	1.34185
CREBBP	479866	CfaAffx.29386.1.S1_s_at	-1.17137	-1.39605	-1.15575	-1.00011	-1.03471
CRLF2	491709	CfaAffx.17235.1.S1_at	2.33313	-1.03109	-1.29146	-1.09077	1.08559
CRTC3	488747	CfaAffx.19268.1.S1_s_at	-1.07805	1.05396	1.45117	1.22096	1.40031
CTNNB1	477032	Cfa.415.1.S1_at	1.4803	-1.68174	1.08213	1.20039	-1.15782
CTNNB1	477032	CfaAffx.8762.1.S1_s_at	1.76346	-2.00154	-1.0622	1.02623	-1.08165
CYLD	611649	CfaAffx.15385.1.S1_s_at	1.68242	-1.5933	-1.74786	-1.92178	-2.9827
DAXX	474873	Cfa.14338.1.A1_a_at	-1.59163	1.05522	1.17751	1.03941	1.19279
DAXX	474873	Cfa.14338.1.A1_x_at	-1.31997	1.11181	1.27835	1.08032	1.25196
DAXX	474873	CfaAffx.2374.1.S1_at	-1.41082	1.21206	1.1092	1.04448	1.74621
DAXX	474873	CfaAffx.2374.1.S1_s_at	-1.16718	1.07596	1.01377	1.09191	1.26937
DDB2	483626	Cfa.14745.1.S1_at	-1.32532	1.03155	-1.13038	-1.03733	-1.15258
DDB2	483626	CfaAffx.13983.1.S1_s_at	-2.37509	1.88573	-1.71644	-1.90893	-1.8471
DDB2	483626	CfaAffx.13986.1.S1_s_at	-1.82939	1.86303	-2.04578	-1.45777	-1.77264
DDIT3	607439	CfaAffx.572.1.S1_at	1.04424	2.3177	1.29763	1.71869	2.01973
DDX10	479448	CfaAffx.22117.1.S1_at	1.04492	1.2404	1.12122	1.01759	1.89515
DDX10	479448	CfaAffx.22122.1.S1_s_at	1.00445	-1.26854	-1.12946	-1.78776	1.46467
DDX5	480472	Cfa.1172.1.S1_s_at	1.11737	-1.25043	-1.23931	-1.12272	-1.19929
DDX6	479414	CfaAffx.19292.1.S1_s_at	-1.47654	-3.26427	-2.43943	-6.32064	-4.27419
DICER1	480426	Cfa.4679.1.A1_at	-2.30228	-12.392	-6.89566	-14.106	-4.90515
DICER1	480426	Cfa.4679.1.A1_s_at	1.47415	1.84793	1.29978	1.03615	-1.24778
DICER1	480426	CfaAffx.27100.1.S1_at	1.1212	-1.24948	-1.26771	-1.26757	1.00919
DNM2	484949	Cfa.21527.1.S1_at	-1.11555	1.09499	-1.47414	1.30981	1.21163
DNM2	484949	CfaAffx.27030.1.S1_s_at	1.05672	-1.05789	-1.29477	-1.51776	-1.03865
DNM2	484949	Cfa.21187.1.S1_s_at	1.27633	1.34744	1.23979	1.06301	1.1721
DNMT3A	482996	CfaAffx.7164.1.S1_s_at	3.21331	-3.87928	1.55212	-2.01686	-1.07411
DUX4	491532	CfaAffx.22543.1.S1_at	1.07703	1.27686	1.07703	1.18117	1.09103
EBF1	479312	Cfa.12330.1.A1_s_at	-32.8419	-2.59711	-23.6273	-39.7538	-32.1938
EBF1	479312	CfaAffx.26525.1.S1_at	-19.5502	-1.69308	-10.0818	-27.4749	-18.8444
EBF1	479312	CfaAffx.26531.1.S1_s_at	-4.3463	-1.53008	-4.79744	-3.49552	-3.96537
EGFR	404306	Cfa.3903.1.S1_s_at	1.26431	1.55532	1.71077	1.3338	1.26756
EIF4A2	488118	CfaAffx.21117.1.S1_s_at	1.04832	-3.19053	-3.64873	-2.574	-2.00996
ELF4	492129	CfaAffx.28622.1.S1_at	-1.06608	1.23693	1.06265	1.33492	-1.00287
ELK4	488574	CfaAffx.15879.1.S1_at	1.08742	1.29027	1.26139	1.19228	1.01226
ELL	484820	CfaAffx.22762.1.S1_s_at	1.23481	2.68921	1.42318	1.68126	-1.02897
EML4	483048	CfaAffx.10731.1.S1_s_at	1.12962	1.38733	1.99401	5.58312	1.93968
EPS15	475356	Cfa.9322.1.A1_at	1.64337	1.05359	-1.18523	-1.55614	1.11387
EPS15	475356	Cfa.8925.1.S1_s_at	2.05242	1.60257	1.10058	-1.50128	1.53237
ERBB2	403883	Cfa.3747.1.S1_s_at	-1.01571	1.17064	1.33942	1.621	1.03341
ERCC2	493995	Cfa.16231.1.S1_s_at	1.34476	1.39968	1.72132	1.25354	1.65976
ERCC3	476105	Cfa.2806.1.A1_at	-1.32585	1.01621	1.33918	-1.23182	1.37642
ERCC3	476105	CfaAffx.7709.1.S1_s_at	-1.10792	1.42495	1.28854	-1.20553	2.22996
ERCC4	479842	CfaAffx.28757.1.S1_at	1.0105	1.2937	-1.12669	1.11906	1.48607
ERCC4	479842	CfaAffx.28757.1.S1_s_at	1.24362	1.75938	1.47989	1.3327	1.37462
ERCC5	485540	CfaAffx.9967.1.S1_at	-1.09315	-1.71857	-2.17414	-2.02172	-2.61225
ERG	487760	CfaAffx.15610.1.S1_at	-1.25957	-1.30921	-1.70874	-1.27735	-1.30659
ERG	487760	CfaAffx.15610.1.S1_s_at	1.17236	1.31473	1.08706	1.17068	1.28435
ERG	487760	CfaAffx.15634.1.S1_at	1.06172	1.06172	1.30037	1.18014	1.22812
ERG	487760	CfaAffx.15636.1.S1_at	-1.00408	1.09909	1.10463	1.09867	1.03826
ETV1	475246	Cfa.8383.1.A1_at	4.50502	1.06508	-1.01234	1.00708	5.31278
ETV1	475246	Cfa.8383.1.A1_s_at	1.48136	1.10442	1.04678	1.23138	1.93603
ETV4	403641	Cfa.3505.1.S1_s_at	2.04067	2.54233	2.20634	2.02767	1.19469
ETV4	403641	CfaAffx.22345.1.S1_at	1.96215	3.16846	2.31158	1.76666	1.17516
ETV5	607474	CfaAffx.20767.1.S1_at	3.97617	1.07792	1.10032	1.49931	1.38445
ETV5	607474	CfaAffx.20776.1.S1_s_at	3.79927	1.06397	1.73171	1.51642	1.52507
ETV6	486685	CfaAffx.20692.1.S1_at	1.75636	-3.43927	-3.64044	-3.73746	-1.26086
EWSR1	609786	Cfa.9398.1.A1_at	-2.12018	-9.60487	-8.98824	-10.5233	-3.17184
EWSR1	609786	CfaAffx.18943.1.S1_at	1.61142	1.09499	-1.14228	-1.36504	-1.0886
EWSR1 /// LOC480971 /// LOC482014 /// LOC482298 /// LOC488393 /// LOC607046 /// LOC608813 /// LOC608862 /// LOC610876	480971///482014///482298///488393///607046///608813///608862///609786///610876	CfaAffx.19106.1.S1_at	-1.34259	1.35842	1.11511	1.16635	1.34655
EWSR1 /// LOC482014 /// LOC482298 /// LOC608813 /// LOC608862	482014///482298///608813///608862///609786	Cfa.18392.1.S1_s_at	-1.56015	-1.69722	-1.35978	-3.60738	-2.01691
EWSR1 /// LOC488393	488393///609786	Cfa.15092.1.S1_s_at	-1.55859	-1.07528	-1.11231	-1.18723	-1.08207
EXT1	482024	Cfa.11712.1.A1_at	6.33816	-2.80106	2.53711	4.28448	4.05068
EXT1	482024	Cfa.11712.1.A1_s_at	7.87538	-3.1739	1.46811	3.44445	3.99278
EXT2	475989	Cfa.686.1.S1_at	2.89963	1.15471	1.63166	1.44216	1.59531
EXT2	475989	CfaAffx.14918.1.S1_s_at	3.40144	1.17756	1.18644	1.078	1.90526
EZH2	475511	Cfa.617.1.A1_s_at	1.41205	2.62226	1.68187	1.75943	3.33161
EZR	484056	Cfa.1087.1.S1_at	-1.50744	-1.29142	-1.15621	1.21361	-1.37257
EZR	484056	Cfa.20954.1.S1_s_at	-1.05372	1.30513	1.83174	1.7033	-1.25941
EZR	484056	CfaAffx.1916.1.S1_at	-1.19473	-1.70197	1.12249	-1.22356	-1.56155
FANCA	608713	CfaAffx.30321.1.S1_s_at	1.38806	1.30259	-1.12139	1.17818	2.33668
FANCA	608713	CfaAffx.30322.1.S1_at	1.04806	2.05374	1.61956	1.54342	1.38887
FANCC	607277	CfaAffx.2818.1.S1_at	1.29685	-1.00287	-1.42245	-1.30128	1.21501
FANCD2	484659	Cfa.20160.1.S1_at	6.05474	2.71537	2.03657	1.26472	1.90991
FANCD2	484659	CfaAffx.8734.1.S1_s_at	6.32788	2.31606	1.65203	1.31574	2.37615
FANCE	608172	CfaAffx.2863.1.S1_at	-1.82749	-1.38384	2.60452	1.68691	2.25083
FANCE	608172	CfaAffx.2863.1.S1_s_at	-1.38183	-1.26747	1.73236	1.22125	1.6755
FANCG	611887	Cfa.807.1.S1_at	-1.24671	-1.41233	-1.76063	-1.77415	-1.28428
FANCG	611887	CfaAffx.3912.1.S1_at	-1.27557	-1.60768	-1.51344	-1.47259	1.08744
FBXO11	481363	CfaAffx.4874.1.S1_s_at	-1.37997	-2.1031	-2.26398	-1.65172	-2.52639
FBXW7	475465	Cfa.4924.1.A1_s_at	-2.34168	-1.85459	-1.13414	-1.38594	-2.60027
FBXW7	475465	Cfa.4924.2.A1_at	-1.35549	-2.75488	-3.34574	-2.73848	-1.84595
FBXW7	475465	CfaAffx.12984.1.S1_s_at	-1.41561	-1.37444	1.02905	-1.40377	-1.82544
FGFR1	475582	CfaAffx.9991.1.S1_s_at	1.50988	1.30825	1.41613	1.34978	1.22884
FGFR1OP	612453	Cfa.7674.1.A1_at	1.04118	1.36407	1.18716	1.06815	1.04901
FGFR1OP	612453	CfaAffx.2194.1.S1_s_at	1.22875	1.03473	-1.97721	-2.58078	-1.53476
FGFR2	415125	Cfa.3626.1.A1_s_at	-1.26117	1.18916	1.14361	-1.08903	1.06346
FGFR2	415125	Cfa.3626.2.A1_s_at	1.08142	1.78675	1.16311	1.47463	1.05648
FGFR2	415125	CfaAffx.19222.1.S1_s_at	-1.20132	1.44172	-1.38991	1.15072	-1.02832
FGFR3	488808	CfaAffx.23045.1.S1_at	1.09983	1.2457	1.06405	1.33686	1.0279
FH	480092	Cfa.11696.1.A1_s_at	3.12831	1.9046	1.2657	-1.17407	2.12549
FH	480092	Cfa.2440.1.A1_at	1.86362	-1.36459	-1.68227	-1.3854	1.86394
FH	480092	CfaAffx.24074.1.S1_at	3.47709	1.76124	1.06548	-1.47301	2.54044
FHIT	100215999	Cfa.932.1.S1_at	-10.3834	1.06273	-7.39731	-1.9894	-13.2658
FHIT	100215999	CfaAffx.11654.1.S1_at	-1.79315	-1.17391	-1.6629	-1.26143	-1.75102
FHIT	100215999	CfaAffx.11661.1.S1_at	-5.23779	-1.25438	-2.54551	-2.27886	-4.40872
FHIT	100215999	CfaAffx.11661.1.S1_s_at	-3.06723	1.12523	-2.23751	-1.44369	-2.02375
FIP1L1	612980	Cfa.11006.1.A1_at	2.87789	1.57049	1.971	1.2189	1.53851
FIP1L1	612980	Cfa.19896.1.S1_at	2.93475	1.63945	1.81896	-1.66025	1.91696
FIP1L1	612980	CfaAffx.3971.1.S1_at	2.20638	1.8086	1.47048	1.11313	1.27343
FLI1	489286	CfaAffx.16067.1.S1_at	-1.59786	-1.68393	-1.38748	-1.26822	-3.55736
FLI1	489286	CfaAffx.16067.1.S1_s_at	-2.1422	-3.76798	-1.97031	-2.35595	-2.53988
FLT3	486025	CfaAffx.10994.1.S1_s_at	-1.62314	-1.54403	-1.96578	-1.59015	1.47928
FLT3	486025	CfaAffx.10997.1.S1_at	-2.10956	-1.96643	-2.54566	-2.4439	1.65845
FNBP1	480695	CfaAffx.30565.1.S1_s_at	-1.53925	-1.84505	1.3237	1.3831	-4.44396
FNBP1	480695	CfaAffx.30564.1.S1_at	-2.46777	-2.57881	-2.17205	-2.5982	-3.02172
FOXP1	484692	CfaAffx.10692.1.S1_s_at	-1.95736	-2.08677	-1.56004	-1.964	-1.11173
FUBP1	490201	Cfa.19489.1.S1_at	-1.53929	-10.4225	-2.19611	-8.95444	-1.59866
FUBP1	490201	Cfa.19410.1.S1_s_at	1.33988	-1.47836	-1.49939	-3.94717	-1.08923
FUBP1	490201	Cfa.18241.1.S1_s_at	1.23219	1.14198	-1.0543	-2.24397	-1.10431
FUBP1	490201	CfaAffx.31173.1.S1_at	-1.03268	-1.26701	-1.66703	-1.2871	1.15086
FUBP1	490201	CfaAffx.31174.1.S1_at	1.00935	-1.10972	-1.37	-1.12058	-1.41595
FUBP1	490201	CfaAffx.31175.1.S1_at	-1.04185	-1.12942	-1.10725	-1.14496	-1.04185
FUBP1	490201	CfaAffx.31176.1.S1_s_at	1.22606	-1.07063	-1.21389	-1.96889	1.06076
GAS7	608189	CfaAffx.26699.1.S1_at	1.07185	1.98723	-1.05039	1.15465	2.39429
GATA1	480906	Cfa.8627.1.A1_at	-1.41129	-1.50015	-1.38927	-1.19603	-1.63605
GATA1	480906	Cfa.8627.1.A1_s_at	-1.52002	1.11187	-1.2427	1.0259	-1.27302
GATA1	480906	CfaAffx.23877.1.S1_at	-1.47566	1.04719	-1.22451	-1.04055	-1.18802
GATA2	484626	CfaAffx.7131.1.S1_at	-1.06973	1.33523	1.04253	1.46618	1.02108
GATA3	487134	CfaAffx.8446.1.S1_at	-3.73078	-3.08389	-1.07699	1.75084	3.87106
GMPS	477123	Cfa.17146.1.S1_s_at	2.698	1.36108	1.88144	1.46293	2.89849
GMPS	477123	Cfa.21374.1.S1_s_at	3.53481	-1.28903	1.3287	-2.02156	4.69558
GMPS	477123	CfaAffx.13896.1.S1_at	1.00391	-1.26536	-1.16523	-1.06677	-1.27941
GNA11	403914	Cfa.3775.1.S1_at	-1.17796	-4.12329	2.05029	-1.50396	-2.00401
GNA11	403914	CfaAffx.29425.1.S1_s_at	-1.00164	-1.43911	2.51408	-1.16857	-1.78768
GNAQ	403928	Cfa.3790.1.S1_s_at	3.91185	-1.11669	-1.01469	-1.09879	-1.14082
GNAS	403943	Cfa.1247.1.S1_at	1.44415	-1.22857	1.20053	1.28263	1.30799
GNAS	403943	Cfa.5692.1.A1_x_at	-1.09187	-1.2087	1.23914	1.42354	-1.38374
GNAS	403943	CfaAffx.18882.1.S1_s_at	1.81585	-1.16673	1.41537	1.55918	1.55391
GOLGA5	480233	Cfa.15504.1.S1_s_at	1.37569	-1.21396	1.13292	-2.2567	1.81826
GOLGA5	480233	Cfa.10285.1.S1_at	-1.19777	-1.50775	-1.23054	-2.43094	-1.25012
GOLGA5	480233	CfaAffx.17247.1.S1_at	1.02592	-1.48746	-1.05323	-2.28568	1.18707
GOPC	484100	CfaAffx.2300.1.S1_at	2.22242	1.106	1.0205	1.12391	1.85277
GPC3	481056	Cfa.2467.1.S1_at	-1.03079	1.12937	-1.44556	2.01999	-1.42609
GPC3	481056	CfaAffx.28804.1.S1_s_at	1.18126	1.33717	1.03146	1.62976	1.05916
GPHN	490739	Cfa.10313.1.A1_s_at	3.83526	1.48781	3.61198	2.33403	-5.73672
HERPUD1	478116	Cfa.808.1.S1_at	-1.47715	1.23538	-1.1529	1.06645	-2.20147
HERPUD1	478116	CfaAffx.14183.1.S1_s_at	-1.5212	1.39012	-1.45029	1.08171	-1.58209
HEY1	403420	Cfa.121.1.S1_s_at	-1.11417	-1.24055	1.03898	1.01109	9.89599
HIP1	489814	CfaAffx.20695.1.S1_at	1.06037	1.28656	1.34624	1.49912	1.07518
HIP1	489814	CfaAffx.20698.1.S1_s_at	-1.04239	1.53104	1.2477	1.61721	1.45895
HMGA1	442946	Cfa.4558.1.S1_s_at	1.36474	1.96848	1.07687	-1.58807	1.94287
HNRNPA2B1	475260	Cfa.10247.1.S1_at	-2.33971	-4.13278	-1.13533	-1.52818	-4.00662
HNRNPA2B1	475260	Cfa.10247.2.S1_at	-3.0643	-51.2051	-24.1815	-37.7919	-4.15156
HNRNPA2B1	475260	CfaAffx.5250.1.S1_s_at	-1.09623	-1.07964	-1.02837	-1.20402	1.02213
HNRNPA2B1	475260	Cfa.10247.3.S1_at	-5.69361	-29.1675	-11.0336	-29.8227	-5.76072
HNRNPA2B1	475260	CfaAffx.5246.1.S1_s_at	1.23708	1.13942	1.64263	-1.29164	1.42152
HOOK3	475567	CfaAffx.9041.1.S1_s_at	2.71577	-1.01887	-1.42219	-1.6653	1.27808
HOXA13	482375	CfaAffx.5382.1.S1_at	1.09137	1.47156	1.20775	1.2123	1.361
HOXA9	482372	CfaAffx.5370.1.S1_at	1.08156	1.06115	1.14572	1.22985	-1.09584
HOXA9	482372	CfaAffx.5370.1.S1_s_at	-1.10903	1.03957	1.00988	1.13253	1.01713
HOXA9	482372	CfaAffx.5373.1.S1_at	-1.10927	-1.09323	-1.30302	-1.06834	1.02107
HOXC13	486503	CfaAffx.10914.1.S1_at	1.05764	1.14652	1.26339	1.28157	1.05764
HOXD11	609973	CfaAffx.20772.1.S1_at	-1.18695	1.28144	1.18259	1.20669	1.1524
IDH1	478889	CfaAffx.21025.1.S1_s_at	3.73876	1.26045	-1.85402	-2.52504	2.11525
IDH2	479043	Cfa.278.2.S1_a_at	-1.03239	1.00942	-1.85791	-2.05942	-1.00496
IDH2	479043	Cfa.278.2.S1_s_at	1.06059	1.38675	-1.717	-1.56946	1.46959
IDH2	479043	Cfa.16019.1.A1_at	-1.04059	-1.01125	-1.16138	-1.09347	1.28944
IKZF1	483231	CfaAffx.5993.1.S1_s_at	-1.44691	-1.40629	-2.77881	-1.68006	1.06357
IL2	403989	Cfa.7.1.S1_s_at	-4.7813	-3.42705	-5.02008	-3.5103	-5.0662
IL21R	608011	CfaAffx.26644.1.S1_at	-1.89231	-1.0058	-1.57997	-1.72756	1.06688
IL6ST	403545	Cfa.62.1.S1_s_at	1.10258	-1.19789	1.47075	-1.57005	-1.11546
IL7R	612582	Cfa.21214.1.S1_at	-1.53336	-5.18705	-10.9323	-17.0153	-14.4797
IL7R	612582	Cfa.21214.1.S1_s_at	-1.06197	-2.34809	-2.66686	-2.65774	-3.45307
JAK1	442952	Cfa.10348.1.S1_at	-1.65056	-1.80736	-1.46729	-1.53851	-2.03039
JAK1	442952	Cfa.15782.2.S1_s_at	-1.11225	-2.61892	-1.51972	-3.23019	-1.08291
JAK1	442952	CfaAffx.28443.1.S1_s_at	-1.84829	-1.12032	1.06157	-1.43042	-1.79459
JAK1	442952	CfaAffx.28446.1.S1_at	-1.07791	-2.47834	-2.37465	-6.38948	1.08695
JAK1	442952	CfaAffx.28447.1.S1_s_at	-1.19324	-2.28895	-1.7629	-2.32215	-1.34699
JAK2	484185	Cfa.16973.1.S1_at	1.35174	-1.86095	-3.21975	-1.42725	-1.51331
JAK2	484185	CfaAffx.4076.1.S1_s_at	1.62121	-1.79843	-2.40643	-1.54583	-1.1295
JAK3	610004	CfaAffx.23353.1.S1_at	-1.45854	-1.42764	-1.45611	-1.28619	-1.97435
JAZF1	475265	Cfa.9214.1.A1_at	-1.77537	-1.82829	-2.37108	2.43133	1.41917
JAZF1	475265	Cfa.10331.1.S1_at	1.11582	1.58747	-2.18288	1.9681	2.73431
JAZF1	475265	Cfa.6556.1.A1_at	-1.16022	1.39673	1.24311	2.18075	1.15829
JAZF1	475265	CfaAffx.5441.1.S1_at	-1.07857	1.18113	-1.05336	1.32196	1.5521
JUN	609429	CfaAffx.28854.1.S1_s_at	5.40448	-3.98688	1.75882	7.76304	-5.33073
KDM5A	477727	Cfa.15175.1.A1_at	-1.15405	-3.15523	-3.09222	-2.5433	-6.42604
KDM5A	477727	CfaAffx.24177.1.S1_at	1.11979	-1.31669	1.03484	-1.37337	-1.28106
KDM5A	477727	CfaAffx.24187.1.S1_at	1.04104	-2.17222	-1.90182	-1.56661	-3.0512
KDM5C	491894	CfaAffx.24794.1.S1_s_at	-1.28806	-1.08951	-1.43032	-1.13457	-1.08915
KDM5C	491894	CfaAffx.24816.1.S1_s_at	1.0665	1.13357	1.13118	1.16665	1.00463
KDM6A	491845	CfaAffx.22557.1.S1_s_at	-1.03157	-2.21771	1.12516	-2.00208	-2.7615
KDM6A	491845	CfaAffx.22582.1.S1_s_at	1.07918	-2.54212	-1.01252	-2.35114	-2.12788
KDR	482154	CfaAffx.4040.1.S1_s_at	-1.78081	-1.56066	-1.63939	-1.18813	-1.62484
KIF5B	477968	Cfa.20889.1.S1_at	3.62768	-2.59345	-1.08241	-3.56982	1.44612
KIF5B	477968	Cfa.21106.1.S1_s_at	1.08463	-2.64021	-1.54707	-5.5225	-3.92974
KIF5B	477968	Cfa.922.1.A1_at	1.6418	-1.1093	1.34218	-1.73095	1.43732
KIF5B	477968	CfaAffx.7041.1.S1_s_at	5.17913	-1.16862	1.15377	-2.00794	2.3326
KIT	403811	Cfa.184.1.S1_at	-1.20035	-1.3121	-1.2396	2.47944	-1.11944
KIT	403811	CfaAffx.4021.1.S1_s_at	-1.01888	1.17625	-1.0276	3.38431	-1.18863
KRAS	403735	Cfa.3599.1.S1_s_at	1.11062	5.17515	1.78687	-1.10737	2.6197
KRAS	403735	CfaAffx.10735.1.S1_at	-1.21405	3.808	1.58858	1.09255	2.11251
KTN1	480332	Cfa.2315.1.S1_s_at	2.06028	1.65265	1.56319	-1.08319	1.44662
KTN1	480332	Cfa.20063.1.S1_at	-1.06901	1.26712	1.06257	-3.2565	-1.64317
KTN1	480332	Cfa.20063.1.S1_s_at	1.68037	1.3288	1.17814	-2.21536	-1.42002
KTN1	480332	CfaAffx.23345.1.S1_s_at	3.17895	2.08337	1.58574	-1.37	3.00231
LASP1	608624	CfaAffx.25301.1.S1_at	-1.12015	-1.02813	-1.09576	-1.09848	-1.07869
LASP1	608624	CfaAffx.25304.1.S1_at	1.12765	1.55356	2.12989	1.67332	1.33797
LASP1	608624	CfaAffx.25304.1.S1_s_at	1.30594	1.32171	1.7102	1.32233	1.12083
LCK	478151	Cfa.18965.1.S1_s_at	-27.8828	-12.1105	-1.25724	-1.0364	-6.92571
LCK	478151	CfaAffx.16646.1.S1_at	-96.1377	-31.7051	-1.72047	-1.04587	-7.66967
LCP1	476921	Cfa.3549.2.A1_s_at	1.54738	-1.02796	-1.33939	1.04847	-2.58591
LCP1	476921	Cfa.19021.2.S1_a_at	1.23457	-1.03096	-1.25227	-1.20905	-3.23066
LCP1	476921	Cfa.19021.2.S1_s_at	2.17934	1.0853	-1.26484	-1.0867	-2.68496
LHFP	485998	Cfa.540.1.A1_at	-1.55122	-1.11366	-1.50845	-1.30553	-1.24341
LHFP	485998	CfaAffx.9963.1.S1_at	-1.00381	1.05499	-1.09972	1.27451	-1.05458
LIFR	449478	Cfa.2706.1.S1_s_at	-1.30582	1.10302	1.22927	1.29852	1.09403
LIFR	449478	Cfa.11570.1.A1_at	-1.1524	-1.03307	-1.03903	1.00783	-1.14115
LMO1	610473	CfaAffx.11259.1.S1_at	-1.18709	-1.04763	6.66182	1.885	-1.07199
LMO2	609006	Cfa.10937.1.S1_at	-1.03489	-1.12458	-43.9502	-21.2388	-23.5985
LMO2	609006	CfaAffx.11567.1.S1_at	1.23118	1.19138	-9.65557	-6.6534	-6.98509
LPP	478670	Cfa.8025.1.A1_a_at	1.32347	1.4068	1.06704	1.68227	-1.09656
LPP	478670	Cfa.8025.2.A1_s_at	1.14678	1.18994	1.10531	1.22517	-1.10208
LPP	478670	Cfa.16938.1.A1_at	1.03743	-1.14207	1.07263	1.12995	1.06762
LPP	478670	Cfa.6840.1.A1_at	1.15831	1.45268	-1.10431	-1.00628	1.09555
LRIG3	474423	Cfa.2268.1.S1_at	-3.07464	-3.49301	1.46267	11.1072	-2.82149
LRIG3	474423	CfaAffx.1414.1.S1_s_at	-2.22635	-1.61976	1.20718	4.60963	-2.12226
MALT1	476188	Cfa.11840.1.A1_at	1.01097	1.4343	1.46597	-1.26737	-2.45774
MALT1	476188	CfaAffx.1125.1.S1_at	1.27335	1.91486	1.66935	-1.07103	-1.43764
MALT1	476188	CfaAffx.1126.1.S1_s_at	-1.81199	-3.39624	-2.8575	-7.87313	-3.65564
MAML2	485116	CfaAffx.7034.1.S1_at	1.02518	-1.02585	-1.12928	-1.07265	-1.02585
MAP2K4	489508	Cfa.11004.1.A1_at	1.97191	1.1829	1.86627	2.16248	1.07184
MAP2K4	489508	CfaAffx.27320.1.S1_at	1.61812	1.2731	1.54783	1.61373	1.43429
MAP2K4	489508	CfaAffx.27320.1.S1_s_at	3.48174	1.12594	1.9767	1.59296	2.07002
MDM2	403693	CfaAffx.1587.1.S1_at	1.13603	-1.40632	-1.51304	-1.42186	-1.66099
MDM2	403693	CfaAffx.1587.1.S1_s_at	1.36624	-1.31809	-1.29056	-1.26745	-1.25308
MDM2	403693	Cfa.702.2.S1_at	-1.17421	-1.28068	-1.23614	-1.1669	-1.62716
MDM4	478939	CfaAffx.15196.1.S1_at	1.4582	-1.95923	-2.2646	-2.95259	-1.14254
MEN1	483758	Cfa.21138.1.S1_s_at	-1.19567	1.17388	1.01316	1.32282	1.02942
MEN1	483758	CfaAffx.21888.1.S1_at	-1.1203	1.20143	-1.01507	1.11314	-1.03254
MEN1	483758	CfaAffx.21889.1.S1_s_at	-1.2267	1.03458	-1.0446	1.25549	1.10685
MET	403438	Cfa.144.1.S1_s_at	1.38416	1.30709	1.06443	1.60977	1.14794
MITF	415126	Cfa.2682.1.S1_s_at	8.06203	-2.20449	1.22839	-1.62964	-2.30965
MITF	415126	Cfa.2682.2.S1_at	1.08996	1.18667	1.1687	1.21055	1.12746
MITF	415126	CfaAffx.10706.1.S1_at	11.2689	-1.44777	-1.01544	-1.42496	-1.5305
MITF	415126	CfaAffx.10709.1.S1_at	-1.03599	-1.32645	-1.24829	-1.15162	1.02809
MITF	415126	CfaAffx.10709.1.S1_s_at	5.43306	-1.23516	1.01747	-1.02402	-1.29624
MKL1	481238	CfaAffx.2633.1.S1_s_at	-1.54801	1.17046	-1.00611	1.13426	-1.06478
MLF1	477127	Cfa.20466.1.S1_at	1.24871	1.6015	4.4798	3.11881	-2.66263
MLH1	477019	Cfa.2276.1.A1_at	-1.28284	-1.06423	-1.48813	-1.49309	-1.17244
MLH1	477019	Cfa.10466.1.S1_at	-1.07891	-1.00777	-1.46947	-1.07053	-1.02152
MLH1	477019	CfaAffx.8121.1.S1_at	-1.94192	-2.31139	-2.47648	-2.85752	-1.85288
MLL	479417	Cfa.19488.1.S1_s_at	-1.06291	1.06223	-1.01357	1.33686	1.06414
MLL	479417	Cfa.18086.1.S1_s_at	-1.52795	-1.98953	-2.22217	-1.76403	-2.25142
MLL	479417	CfaAffx.19699.1.S1_s_at	1.04347	1.20046	-1.03946	1.35844	1.04501
MLL2	486558	CfaAffx.13812.1.S1_s_at	-3.80385	-6.87461	-5.65747	-2.59159	-2.54951
MLL3	482810	CfaAffx.8351.1.S1_at	-5.9172	-7.7815	-7.34593	-8.10097	-7.96125
MLL3	482810	CfaAffx.8351.1.S1_s_at	-3.9371	-4.6696	-4.37736	-4.311	-6.20439
MLLT1	485023	CfaAffx.28549.1.S1_at	1.06572	1.48489	1.48033	1.67606	1.30946
MLLT1	485023	CfaAffx.28551.1.S1_at	-1.22198	1.2057	1.33855	1.48977	1.07109
MLLT1	485023	CfaAffx.28551.1.S1_s_at	-1.10153	1.32016	1.03059	1.31754	-1.01292
MLLT10	487096	CfaAffx.7138.1.S1_at	1.08805	1.04131	-1.25352	1.02908	1.14061
MLLT10	487096	CfaAffx.7139.1.S1_s_at	1.3994	-1.48415	-1.82358	-1.3311	-1.38858
MLLT3	481556	CfaAffx.3380.1.S1_s_at	-2.56665	-3.3084	-1.64767	-1.44908	-1.01712
MLLT3	481556	CfaAffx.3386.1.S1_s_at	-2.18633	-2.95486	-1.26599	-2.04476	3.7138
MLLT4	431695	CfaAffx.2207.1.S1_at	1.15826	1.19867	1.04478	1.15826	1.42674
MLLT4	431695	CfaAffx.2208.1.S1_at	-1.05701	1.07724	1.19467	1.25273	1.33555
MLLT6	608565	CfaAffx.25392.1.S1_s_at	1.09507	1.35865	1.14936	1.48007	1.09158
MN1	486335	CfaAffx.18367.1.S1_at	-1.05974	1.17963	1.22697	1.36904	1.04822
MSH2	494002	Cfa.16228.1.S1_s_at	4.41608	1.74454	1.53697	-1.3426	5.20574
MSH2	494002	Cfa.3318.1.S1_s_at	2.34974	2.38995	2.8487	1.57664	2.09992
MSH6	474585	CfaAffx.4865.1.S1_s_at	2.25978	1.54781	1.36039	-1.26789	1.94057
MSH6	474585	CfaAffx.4865.1.S1_s_at	2.25978	1.54781	1.36039	-1.26789	1.94057
MSI2	475148	Cfa.14905.2.A1_a_at	-3.90125	1.1389	1.89259	1.12148	1.85611
MSI2	475148	Cfa.14905.2.A1_s_at	-2.76409	1.49313	2.0541	-1.0596	-1.20279
MSI2	475148	CfaAffx.26648.1.S1_at	-3.48909	1.34109	1.91325	-1.10519	-1.8778
MSI2	475148	CfaAffx.26651.1.S1_at	-1.11691	-1.13615	-1.11199	-1.18725	1.27768
MSN	491924	Cfa.18925.1.S1_s_at	3.70278	1.76672	1.2377	-1.58809	-1.29216
MSN	491924	CfaAffx.25411.1.S1_at	-1.1883	1.00098	1.08076	1.1185	1.04831
MSN	491924	CfaAffx.25424.1.S1_at	5.1688	-1.30176	-1.27254	-2.55698	-1.16404
MSN	491924	CfaAffx.25424.1.S1_s_at	4.40074	1.14564	1.22539	-1.09505	1.03427
MTCP1	492265	CfaAffx.30020.1.S1_at	1.04468	-1.01577	-1.41177	-1.1378	-1.00033
MUC1	448784	Cfa.7074.1.A1_at	-1.19826	1.0671	1.03128	1.10338	-1.229
MUC1	448784	CfaAffx.26061.1.S1_at	-1.07327	1.21207	1.19074	1.35378	1.29172
MUTYH	482515	Cfa.19509.1.S1_at	-2.15766	-8.74016	-5.02789	-4.07171	-3.57809
MUTYH	482515	CfaAffx.7869.1.S1_s_at	-1.25672	-1.54767	-2.43515	-2.2789	-1.08744
MYB	483995	CfaAffx.1309.1.S1_at	1.00739	1.25874	-1.80726	-1.76954	1.57687
MYC	403924	Cfa.3786.1.S1_s_at	1.67032	-1.6527	-2.06419	1.03775	2.04681
MYCL1	482461	CfaAffx.5484.1.S1_s_at	1.49944	1.26251	1.17766	1.2795	1.13298
MYCN	482978	Cfa.5536.1.A1_at	-2.54393	-2.00194	-2.22967	-2.77621	-2.62458
MYCN	482978	CfaAffx.6511.1.S1_at	-1.39267	1.2196	1.12546	1.11174	-1.30678
MYD88	477024	Cfa.18072.1.S1_at	-1.41656	1.05667	1.53171	1.26053	-1.06527
MYD88	477024	CfaAffx.8366.1.S1_at	-1.1759	1.16898	-1.10142	1.16543	1.15493
MYD88	477024	CfaAffx.8366.1.S1_s_at	-1.56347	-1.14057	1.30434	-1.14543	-1.31343
MYH11	479836	Cfa.1645.1.S1_at	-3.66656	-2.19104	-2.8275	-2.11207	-2.81853
MYH11	479836	Cfa.1645.2.S1_s_at	-1.15475	1.17024	-1.12007	1.29146	-1.36068
MYH11	479836	Cfa.1645.2.S1_x_at	1.0081	1.43825	1.27043	1.18655	1.05743
MYH11	479836	CfaAffx.28431.1.S1_s_at	-2.33439	-1.38439	-1.60141	-1.41291	-1.90889
MYH9	481280	Cfa.12211.1.A1_at	-1.19476	-1.59288	-1.62287	-1.12377	-1.37624
MYH9	481280	Cfa.20696.1.S1_s_at	1.03149	1.21595	1.29366	1.26161	1.05188
MYH9	481280	CfaAffx.3391.1.S1_s_at	1.75444	1.04725	-1.02192	-1.19665	1.05995
MYH9	481280	CfaAffx.3434.1.S1_at	1.40676	-1.06627	-1.18537	-1.08039	1.02477
MYST4	479254	CfaAffx.23612.1.S1_s_at	-4.63571	-7.08352	-4.15646	-3.8593	-2.36326
NACA /// NACA2	474408///613013	Cfa.12177.1.A1_s_at	-1.16292	1.01553	1.07148	1.06983	-1.06886
NACA /// PRIM1	474408///607309	Cfa.579.1.A1_at	5.50235	1.60306	1.68884	-1.00743	2.69926
NCOA1	475684	Cfa.10398.1.A1_at	-1.31679	-1.38475	2.10083	1.38203	-1.0171
NCOA1	475684	Cfa.9842.1.A1_at	1.06939	-1.42285	2.39688	1.9552	-1.20134
NCOA1	475684	Cfa.9842.1.A1_s_at	-1.29687	-1.78185	1.15049	-1.12733	-1.40887
NCOA1	475684	Cfa.15162.1.S1_at	1.17083	-1.14394	2.09403	1.05141	1.46653
NCOA1	475684	CfaAffx.7029.1.S1_s_at	-1.15023	-1.40137	1.40573	-1.00635	1.04192
NCOA2	486989	Cfa.11381.1.A1_at	2.28545	-2.45603	-2.36588	1.44056	1.25968
NCOA2	486989	Cfa.3010.1.A1_s_at	-1.11046	1.10892	-1.03553	-1.00625	-1.12234
NCOA2	486989	CfaAffx.12590.1.S1_s_at	1.09414	-1.22428	-1.23987	-1.12364	-1.39701
NCOA4	477750	Cfa.13056.1.S1_at	2.00515	1.06705	-1.24555	-1.45588	1.2384
NCOA4	477750	Cfa.19874.1.S1_s_at	2.03224	-1.27685	-1.26615	-2.82233	1.68952
NCOA4	477750	CfaAffx.11136.1.S1_s_at	2.14144	-1.38862	-1.88644	-2.59729	1.17498
NDRG1	482049	CfaAffx.2591.1.S1_s_at	-1.04978	-1.06646	1.1009	-1.09527	-1.33759
NF1	480618	Cfa.11821.1.A1_s_at	2.93191	-1.05334	1.15844	-1.27723	1.04176
NF1	480618	CfaAffx.28454.1.S1_s_at	5.08154	-1.1083	-1.12151	-1.15751	1.93653
NF1	480618	CfaAffx.28455.1.S1_at	-1.26405	1.09957	1.40686	1.66768	-1.13007
NF2	477535	Cfa.8487.1.A1_at	1.15876	1.45932	1.55841	1.6296	1.25035
NF2	477535	CfaAffx.19126.1.S1_at	-1.00208	1.16211	1.06997	1.35363	1.10004
NF2	477535	CfaAffx.19131.1.S1_s_at	1.04893	1.70014	1.4714	1.84362	1.29646
NFE2L2	478813	Cfa.20334.1.S1_s_at	2.18906	1.48104	-1.71697	-1.56311	1.61067
NFE2L2	478813	Cfa.20334.2.S1_at	-1.10328	1.23649	1.01426	1.20044	1.0003
NFE2L2	478813	Cfa.20334.2.S1_s_at	2.76589	-1.20143	-2.3614	-5.461	2.70426
NFIB	474709	Cfa.14779.1.S1_at	-2.98721	2.88318	5.73918	-2.57306	-2.19143
NFIB	474709	Cfa.17552.1.S1_s_at	-1.31256	1.25655	1.48638	1.05117	-1.16365
NFIB	474709	CfaAffx.3189.1.S1_s_at	-1.22975	2.52877	4.2932	-1.18887	-1.02312
NFKB2	486858	Cfa.21504.1.S1_s_at	1.93412	20.8821	-1.09666	1.04369	-1.13343
NFKB2	486858	CfaAffx.15897.1.S1_at	1.0716	-1.18808	-3.85958	-2.45644	-2.07194
NIN	480320	Cfa.17418.1.S1_s_at	1.68519	1.73789	-1.33355	-2.015	1.4513
NIN	480320	CfaAffx.22448.1.S1_s_at	1.00161	1.26789	-1.52046	-2.93311	-1.08041
NIN	480320	CfaAffx.22466.1.S1_at	2.19101	1.17462	-1.69871	-2.17755	1.25123
NIN	480320	CfaAffx.22476.1.S1_s_at	1.90213	2.22339	1.04571	1.13095	1.9577
NKX2-1	403940	Cfa.3801.1.S1_s_at	-1.10075	1.30114	1.24571	-1.05318	-1.0089
NONO	612773	Cfa.21023.1.S1_at	-1.05402	-3.86079	-6.5424	-2.70488	-1.16933
NONO	612773	Cfa.10457.2.A1_at	-1.08694	1.06035	-1.04532	-1.2276	-2.29947
NOTCH1	480676	CfaAffx.30051.1.S1_s_at	1.21389	1.19602	-1.08092	1.30164	1.00258
NOTCH2	483148	CfaAffx.16733.1.S1_s_at	1.00589	1.17857	1.24534	1.28559	1.37569
NPM1	606906	CfaAffx.15820.1.S1_at	-1.23308	1.08348	-1.0378	1.11346	1.12385
NRAS	403872	Cfa.3736.1.S1_s_at	1.49725	3.59122	2.96265	1.21619	1.53333
NRAS	403872	Cfa.13588.1.A1_at	1.05837	2.02894	1.56308	1.27353	1.1552
NSD1	489094	Cfa.15585.1.A1_at	1.42191	-1.21691	-1.44921	-1.73338	-4.34218
NSD1	489094	CfaAffx.25223.1.S1_s_at	1.24238	-1.00476	-1.21822	-1.13077	-1.34739
NTRK1	490404	CfaAffx.25284.1.S1_at	6.33622	1.14151	1.49462	1.43607	2.05163
NTRK3	609087	Cfa.2717.1.A1_a_at	-1.10555	-1.13419	-1.40718	-1.00659	-1.01004
NTRK3	609087	Cfa.2717.2.A1_at	-1.16991	1.26692	-1.0989	1.1216	-1.18564
NTRK3	609087	Cfa.2717.3.A1_at	1.00556	1.34743	1.2108	1.22278	-1.0221
NTRK3	609087	CfaAffx.17849.1.S1_s_at	-1.00319	1.48716	1.11545	1.5186	1.11738
NTRK3	609087	CfaAffx.17844.1.S1_at	-1.14824	1.10919	-1.25626	-1.00542	-1.08547
NUP214	608534	CfaAffx.30488.1.S1_s_at	1.48484	-1.28153	-1.37052	1.20419	1.36355
NUP214	608534	CfaAffx.30493.1.S1_at	-1.07286	1.12691	1.13713	1.05559	1.04668
NUP98	476822	Cfa.12106.1.A1_at	1.71891	1.02813	1.06751	-1.06786	2.26661
NUP98	476822	CfaAffx.9764.1.S1_at	1.00984	1.00984	1.093	1.0014	1.01071
NUP98	476822	CfaAffx.9764.1.S1_s_at	1.35564	-1.0058	-1.0058	-1.39537	1.02875
NUP98	476822	CfaAffx.9776.1.S1_at	3.06411	-1.05002	1.17838	-1.22594	4.15906
OMD	610693	CfaAffx.4328.1.S1_at	1.01541	1.08144	1.12443	-1.01415	-1.15816
P2RY8	491711	CfaAffx.17259.1.S1_at	-1.18819	1.3638	1.19555	1.47524	1.13898
PAFAH1B2	479425	Cfa.11860.1.A1_at	-1.60303	-1.73368	-1.23772	-3.01732	-1.8667
PAFAH1B2	479425	CfaAffx.20477.1.S1_s_at	-1.3662	-1.4575	1.00185	-2.2785	-1.17764
PAX3	488544	CfaAffx.24605.1.S1_at	-1.09579	1.05564	-1.15405	1.2011	1.01676
PAX5	612021	CfaAffx.4406.1.S1_s_at	-1.37821	1.09933	-1.21862	-1.2014	-1.34586
PAX5	612021	CfaAffx.4395.1.S1_at	-1.03014	1.51286	1.07915	1.30255	1.16179
PAX5	612021	CfaAffx.4397.1.S1_x_at	-2.11063	-1.09282	-1.06789	-1.25169	-1.8443
PAX5	612021	CfaAffx.4400.1.S1_at	-1.18196	1.19219	-1.02182	1.09207	-1.06021
PAX5	612021	CfaAffx.4400.1.S1_s_at	1.03668	1.31722	1.03668	1.23355	1.03668
PAX5	612021	CfaAffx.4401.1.S1_at	1.41341	2.00988	-1.26849	1.62422	1.7818
PAX7	487408	CfaAffx.23892.1.S1_s_at	1.05864	1.20046	-1.02488	1.28703	1.18827
PAX8	403927	Cfa.3789.1.S1_s_at	1.12164	1.1799	-1.15619	1.19315	1.0196
PBRM1	476593	Cfa.8067.1.S1_at	1.76684	-1.02074	-1.40804	-1.57385	-1.10588
PBRM1	476593	Cfa.8067.2.S1_at	1.02751	1.02751	1.04937	1.06285	1.08694
PBRM1	476593	Cfa.8067.2.S1_s_at	1.67831	1.07254	-1.27587	-1.39433	-1.17296
PBRM1	476593	CfaAffx.14427.1.S1_s_at	1.38738	-1.45018	-1.28168	-1.75409	-1.37153
PBX1	488669	CfaAffx.20576.1.S1_at	-1.48534	1.266	1.23857	1.68981	-1.09149
PBX1	488669	CfaAffx.20581.1.S1_s_at	-1.04444	1.19181	-1.09484	1.13349	1.04481
PCM1	475618	Cfa.20183.1.S1_at	-2.55617	-2.12771	-1.01201	-1.11177	-1.05489
PCM1	475618	Cfa.19583.1.S1_s_at	1.05463	-1.0115	1.28013	1.05463	1.13475
PCM1	475618	Cfa.20025.1.S1_s_at	1.27937	-1.53705	1.08144	-3.92811	2.60733
PCM1	475618	CfaAffx.11564.1.S1_s_at	-2.04767	-1.29838	1.18781	-2.14302	1.71514
PCM1	475618	CfaAffx.11568.1.S1_s_at	-1.13045	-1.04721	-1.23561	-1.18729	-1.05628
PCM1	475618	CfaAffx.11571.1.S1_x_at	-1.36517	-1.07276	1.29708	-1.16867	1.37945
PCSK7	479423	Cfa.4651.1.A1_at	-1.38956	1.23409	1.20833	1.12506	1.1039
PCSK7	479423	Cfa.4651.1.A1_s_at	-1.33127	1.17408	1.01268	1.1296	1.20975
PCSK7	479423	CfaAffx.20360.1.S1_at	-1.45769	-1.05329	-1.30341	-1.27345	1.36209
PDE4DIP	475817	Cfa.4851.1.S1_a_at	1.14689	-1.06413	-1.16765	1.42871	-1.1765
PDE4DIP	475817	Cfa.20329.1.S1_at	-1.1512	1.70157	-1.01042	1.23529	1.37176
PDE4DIP	475817	Cfa.15157.1.S1_s_at	-1.20702	-1.03581	-1.1086	-1.03581	-1.16275
PDE4DIP	475817	Cfa.15157.2.S1_a_at	-2.81662	2.38409	-1.27163	2.03047	1.56851
PDE4DIP	475817	CfaAffx.16932.1.S1_s_at	-1.44856	2.43952	-1.05368	1.8214	2.57176
PDE4DIP	475817	Cfa.17664.1.S1_s_at	-1.41237	1.35108	1.31689	1.47683	1.04162
PDE4DIP	475817	Cfa.15157.3.A1_at	-1.76374	1.90741	1.04068	1.62799	1.23573
PDE4DIP	475817	Cfa.15157.3.A1_x_at	-1.94342	1.56129	-1.19167	1.56011	1.60955
PDE4DIP	475817	CfaAffx.16879.1.S1_s_at	-1.05246	1.27198	-1.04134	1.07282	-1.04904
PDE4DIP	475817	CfaAffx.16897.1.S1_s_at	1.09552	1.03067	1.06736	1.06085	-1.06424
PDE4DIP	475817	CfaAffx.16901.1.S1_at	1.04815	1.5201	1.61841	1.43274	1.40412
PDE4DIP	475817	CfaAffx.16928.1.S1_at	-1.12865	1.07871	-1.09956	-1.01646	-1.06718
PDGFB	442986	Cfa.3913.1.S1_at	1.17195	1.23608	1.09914	1.24447	1.10235
PDGFB	442986	CfaAffx.2924.1.S1_s_at	1.46858	1.61068	1.30446	1.97959	1.15311
PDGFRA	442860	Cfa.10765.1.S1_s_at	1.05085	1.65492	1.46769	1.59789	1.13176
PDGFRB	442985	Cfa.3909.1.S1_at	1.23169	1.04417	-1.00969	1.15585	-1.11647
PDGFRB	442985	CfaAffx.27894.1.S1_s_at	1.01097	1.11849	1.12694	1.16297	1.01986
PER1	489488	CfaAffx.25981.1.S1_at	3.16807	-1.17719	-1.06089	-1.01222	2.88011
PER1	489488	CfaAffx.25988.1.S1_at	1.51368	-1.4515	-1.09632	-1.34655	1.42661
PER1	489488	CfaAffx.26006.1.S1_s_at	-1.02038	-1.17072	-1.05992	-1.03901	-1.06181
PER1	489488	CfaAffx.25989.1.S1_s_at	1.098	1.26167	1.07724	1.28686	1.05659
PER1	489488	CfaAffx.26004.1.S1_at	-1.21459	-1.1482	-1.54879	-1.13109	-1.33622
PER1	489488	CfaAffx.26008.1.S1_s_at	1.36808	1.5399	1.29853	1.4413	1.27984
PHF6	612921	CfaAffx.28806.1.S1_at	2.09296	2.8603	2.31768	1.96668	1.58662
PHOX2B	610284	CfaAffx.3591.1.S1_at	-1.05316	1.67334	1.2027	1.38093	1.30446
PICALM	476780	Cfa.1401.1.S1_at	3.37968	-1.31347	1.89368	1.13002	-1.47005
PICALM	476780	Cfa.20250.1.S1_s_at	6.31128	-2.3652	1.20977	-2.95606	1.29702
PICALM	476780	Cfa.19560.1.S1_at	5.09318	-1.39886	1.73431	1.28434	-1.16626
PICALM	476780	CfaAffx.7682.1.S1_s_at	8.49268	-1.78994	1.76017	-1.86617	1.6411
PIK3CA	488084	CfaAffx.17516.1.S1_s_at	1.93475	1.30082	1.48399	1.00824	-1.92727
PIK3R1	487235	Cfa.4502.1.S1_at	-1.26589	-2.04618	-1.79839	-2.00692	1.81714
PIK3R1	487235	CfaAffx.12301.1.S1_s_at	1.15013	-2.85866	-2.49172	-7.17718	-1.1858
PIM1	481772	Cfa.17047.1.S1_at	-4.96904	-3.9613	-1.58769	-2.32333	-4.10422
PIM1	481772	CfaAffx.3073.1.S1_at	-1.55457	-1.86985	-1.06392	-1.56347	-1.86726
PLAG1	486960	CfaAffx.11456.1.S1_at	-1.36347	1.211	1.17367	-1.00006	1.06734
PMS1	478840	Cfa.9287.1.A1_at	-1.21259	1.65577	1.4833	-1.41222	3.32347
PMS1	478840	CfaAffx.14811.1.S1_at	1.203	2.37386	1.8638	1.01047	5.40645
PMS1	478840	CfaAffx.14811.1.S1_s_at	-1.13593	1.67012	1.3125	-1.22725	4.03562
PMS1	478840	Cfa.17732.1.S1_s_at	2.71298	1.20685	1.37418	-1.61268	6.39459
PMS2	479751	Cfa.9489.1.A1_at	-1.45015	-1.4055	-1.30737	-2.06242	-1.03456
PMS2	479751	CfaAffx.23903.1.S1_s_at	1.05962	-1.25134	-1.30435	-1.97385	1.06024
PMS2	479751	CfaAffx.23951.1.S1_at	-1.05283	1.06938	-1.10166	-1.09048	-1.07601
PMS2	479751	CfaAffx.23951.1.S1_s_at	2.00192	1.11535	1.54942	-1.77126	2.14498
POU2AF1	489413	CfaAffx.21924.1.S1_at	-12.1659	-1.26237	-9.77039	-8.44072	-4.61231
POU5F1	481709	CfaAffx.1688.1.S1_at	-1.55948	1.05431	-1.10828	1.08138	-1.07564
PPARG	403606	CfaAffx.8402.1.S1_s_at	-1.28268	-1.35077	-1.75457	-1.44899	-1.54087
PPP2R1A	484335	Cfa.11423.1.A1_at	1.43508	1.38074	-1.24065	1.0091	1.54198
PPP2R1A	484335	Cfa.9021.1.A1_at	-1.02697	1.93621	1.53916	1.0454	1.30608
PPP2R1A	484335	CfaAffx.5077.1.S1_s_at	1.42286	1.4262	-1.26358	-1.05879	1.55331
PRCC	610063	CfaAffx.25588.1.S1_at	-1.438	1.22506	1.21667	1.37178	1.02187
PRDM1	481947	CfaAffx.6485.1.S1_s_at	1.25077	-2.7775	-3.33096	-2.93728	-2.0175
PRDM16	479582	CfaAffx.29775.1.S1_at	1.02809	-1.07933	1.00943	1.06106	1.01491
PRF1	489030	CfaAffx.21730.1.S1_at	-1.95417	-1.52474	4.11327	4.8017	8.20987
PRKAR1A	480459	Cfa.11995.1.A1_at	1.34057	1.75521	-1.15094	1.43617	2.70262
PRKAR1A	480459	Cfa.11995.1.A1_s_at	-1.40736	1.00193	-1.5188	1.06514	1.02268
PTEN	403832	Cfa.3695.1.S1_s_at	-1.58453	-6.03922	-1.78912	-2.31684	-1.762
PTPN11	477488	CfaAffx.14053.1.S1_at	3.76992	1.31482	1.3613	-1.00596	2.09867
RAD51L1	490746	CfaAffx.25234.1.S1_at	-1.0003	1.3329	-1.13493	1.04333	1.27019
RAF1	484648	Cfa.10152.1.A1_at	1.42677	1.37729	1.62015	1.54067	1.4265
RAF1	484648	Cfa.18444.1.S1_at	-1.13546	-1.29809	-1.09635	-1.12949	-1.6862
RAF1	484648	Cfa.18684.1.S1_at	-1.06496	1.07969	-1.12778	-1.02969	-1.54072
RAF1	484648	Cfa.18684.1.S1_s_at	1.81173	1.45517	1.89327	1.0509	1.30075
RAF1	484648	Cfa.18804.1.S1_s_at	1.09729	-1.19486	-1.17837	-1.14806	-1.34165
RALGDS	480686	Cfa.19415.2.S1_s_at	1.61997	-1.00763	-1.64057	1.6561	-1.69955
RALGDS	480686	CfaAffx.30409.1.S1_s_at	1.13209	-1.2943	-2.36971	1.55504	-1.94618
RANBP17	479293	Cfa.6781.1.A1_at	-1.25579	-1.26681	5.40091	8.71737	-1.06524
RANBP17	479293	CfaAffx.25895.1.S1_at	-1.17035	-1.00898	1.44033	2.55392	1.05396
RAP1GDS1	487868	Cfa.3160.1.A1_at	-1.20661	1.49499	1.87628	1.17695	3.47027
RAP1GDS1	487868	CfaAffx.16058.1.S1_s_at	1.08049	1.40427	2.22764	-1.09532	4.1914
RAP1GDS1	487868	Cfa.5135.1.A1_at	-1.446	1.22923	1.78328	1.9553	2.47581
RARA	480526	Cfa.12201.1.S1_at	1.01818	-1.86371	-2.1523	-1.07194	1.16543
RARA	480526	Cfa.12201.2.A1_at	-1.7732	-1.23745	-1.33934	-1.14922	-1.24881
RARA	480526	CfaAffx.24643.1.S1_s_at	1.13006	1.05235	-1.56655	1.04505	1.07709
RBL1	477221	CfaAffx.13793.1.S1_at	1.06213	-1.25763	-1.05114	-1.11735	1.01121
RBL1	477221	CfaAffx.13793.1.S1_s_at	2.9007	-1.11905	-1.3001	-1.6626	1.46224
RBL1	477221	CfaAffx.13787.1.S1_at	1.10883	-1.01003	1.07472	1.03712	-1.29906
RBM15	479909	Cfa.15259.1.A1_at	1.48088	-1.07213	-1.12201	-1.26369	1.32006
RBM15	479909	CfaAffx.30269.1.S1_s_at	2.2629	1.81174	1.18005	1.48333	1.5814
RECQL4	482101	CfaAffx.3262.1.S1_s_at	1.55358	1.21493	1.61791	1.12252	2.57261
REL	474606	CfaAffx.5404.1.S1_at	2.94326	8.0892	-1.19047	-1.49925	-1.59534
RET	403494	Cfa.206.1.S1_s_at	-1.13555	1.36071	1.31147	1.10943	1.20335
RET	403494	CfaAffx.11487.1.S1_at	-1.06361	-1.08626	-1.27645	-1.24063	-1.06361
ROS1	484098	CfaAffx.2292.1.S1_at	-1.10103	1.30981	1.31797	1.31848	1.19238
ROS1	484098	CfaAffx.2294.1.S1_at	1.00656	1.34809	1.08744	1.15755	1.2464
RPL22	479587	Cfa.10201.2.S1_a_at	-1.42049	-1.3888	-1.24369	-1.95229	1.08175
RPL22	479587	Cfa.10201.2.S1_at	-1.52693	-4.76385	-1.60057	-5.17896	1.08278
RPL22	479587	Cfa.13900.1.A1_at	-1.10799	-1.17052	-1.6139	-1.0203	1.15117
RUNX1	487746	CfaAffx.15085.1.S1_s_at	1.86146	1.21361	1.45076	1.05338	-1.09076
RUNX1	487746	CfaAffx.15087.1.S1_s_at	1.08958	1.62139	1.23664	1.45394	1.37889
SBDS	607017	Cfa.17197.1.S1_at	1.37732	1.03089	1.45813	1.04208	1.18258
SBDS	607017	CfaAffx.16922.1.S1_at	2.00851	1.42887	2.66374	1.22584	2.29565
SDHB	478217	CfaAffx.24257.1.S1_s_at	1.00766	1.78684	1.54982	1.66575	1.86595
SDHC	478983	Cfa.12540.1.A1_at	-1.03542	1.65164	1.41158	1.18703	1.04545
SDHC	478983	CfaAffx.20123.1.S1_s_at	-1.00709	1.79385	1.40826	1.40794	1.37617
SDHC	478983	Cfa.12540.1.A2_at	1.155	1.25599	1.12793	1.18995	-1.09187
SEPT6	612892	Cfa.445.1.S1_at	-1.69131	-4.01787	-3.90714	-4.05448	-2.12389
SEPT6	612892	CfaAffx.28182.1.S1_at	2.87623	1.06498	1.06498	1.06052	1.68021
SET	403555	Cfa.73.1.S1_x_at	1.29248	-1.11607	1.56969	-1.74587	1.5725
SET	608952	Cfa.11306.1.A1_s_at	-1.06325	-1.05731	1.45495	1.17524	1.84607
SET	608952	Cfa.3441.1.S1_at	1.14185	-1.0711	1.16362	-1.14759	1.19679
SETD2	476643	Cfa.10607.1.A1_at	-1.41104	-1.77008	-1.40218	-1.4754	-1.54154
SETD2	476643	Cfa.18898.1.S1_at	-5.40236	-16.3764	-18.7263	-18.7914	-9.08684
SETD2	476643	CfaAffx.20719.1.S1_at	-1.14442	-1.55596	-1.21295	-1.3681	1.03683
SF3B1	488456	Cfa.3435.1.S1_s_at	1.00109	-1.55756	-1.50543	-1.70421	-2.12126
SH3GL1	485039	Cfa.17311.1.S1_s_at	1.14083	1.23269	1.44661	1.38743	1.273
SH3GL1	485039	CfaAffx.29129.1.S1_at	-1.14874	-1.11882	-1.07644	-1.06055	-1.2594
SH3GL1	485039	CfaAffx.29134.1.S1_at	-1.01608	1.12315	1.0837	1.2383	1.14026
SLC34A2	488850	CfaAffx.25143.1.S1_at	-1.18115	1.23085	1.11058	1.38188	-1.0798
SLC34A2	488850	CfaAffx.25145.1.S1_s_at	-1.14027	1.28646	-1.00583	1.26043	-1.01612
SLC45A3	488575	CfaAffx.15884.1.S1_at	1.02626	-1.11328	1.00333	1.08751	-1.10684
SMARCA4	476710	Cfa.1357.1.A1_at	1.26185	1.42536	-1.10058	-1.0678	1.19814
SMARCA4	476710	CfaAffx.26932.1.S1_s_at	1.24348	1.53754	-1.10612	-1.04015	1.36109
SMARCB1	486407	Cfa.9379.1.S1_at	-1.07384	1.43686	1.42994	1.10222	1.01272
SMARCB1	486407	CfaAffx.21777.1.S1_at	1.15552	1.75601	1.36707	1.16059	1.49742
SMO	482262	CfaAffx.3192.1.S1_at	1.04703	1.55387	1.04378	1.2829	1.08462
SOCS1	490006	CfaAffx.28878.1.S1_at	-1.46669	-1.02192	1.27809	1.44963	-1.43453
SOX2	488092	CfaAffx.18091.1.S1_at	-1.16019	1.22811	1.01335	1.34646	-1.1474
SRGAP3	610229	CfaAffx.9254.1.S1_at	1.0494	1.36429	1.09952	1.23197	1.14681
SRGAP3	610229	CfaAffx.9254.1.S1_s_at	-1.06005	1.22115	1.46244	1.21352	1.16385
SRGAP3	610229	CfaAffx.9261.1.S1_at	-1.15333	1.31159	1.28305	1.25283	1.22371
SRGAP3	610229	CfaAffx.9261.1.S1_s_at	1.01705	1.1528	1.10964	1.07451	1.047
SRSF2	612817	Cfa.10605.1.S1_at	1.04205	-1.22909	-1.30022	-1.71445	-1.03735
SRSF2	612817	CfaAffx.8658.1.S1_s_at	1.09665	-1.54901	-1.63616	-3.33518	-1.00686
SS18	480171	Cfa.7664.1.A1_s_at	2.32433	-2.6937	-1.85566	-4.73595	1.82858
SS18	480171	Cfa.21470.1.S1_at	1.15491	-1.06136	-1.00663	1.04814	1.10754
SS18	480171	Cfa.21470.1.S1_s_at	2.31676	-1.41667	1.03622	-2.75759	2.62809
SS18	480171	CfaAffx.27783.1.S1_at	2.05601	-2.17889	-1.21854	-3.58591	1.79631
SS18L1	485958	CfaAffx.19459.1.S1_s_at	1.64662	1.10273	-1.13007	1.01317	1.0598
STK11	485088	Cfa.21039.1.S1_s_at	1.35417	-1.15059	1.26068	-1.14438	1.02466
STK11	485088	CfaAffx.29867.1.S1_at	1.56055	-1.22334	1.1758	-1.16925	1.03793
SUFU	608531	CfaAffx.15997.1.S1_at	1.49016	1.75628	1.59178	1.52097	1.42419
SUZ12	491158	CfaAffx.28292.1.S1_at	3.16731	-1.61031	1.22832	-3.73717	1.93731
SYK	484196	Cfa.18891.1.S1_s_at	-1.63006	-1.08944	-14.074	-12.1905	-14.678
SYK	484196	CfaAffx.4145.1.S1_at	-2.339	-1.64949	-37.0113	-35.6092	-25.4007
TAF15	491135	Cfa.14630.1.A1_at	-2.39883	1.30524	1.14847	1.62221	1.91071
TAF15	491135	CfaAffx.27834.1.S1_s_at	-1.5783	3.22588	2.60655	2.36137	3.02048
TAL1	610331	CfaAffx.6956.1.S1_at	-1.28429	1.13603	1.07977	1.0078	-1.14998
TCEA1	477879	Cfa.11050.1.S1_s_at	-1.93529	1.49646	1.29201	1.18169	1.05081
TCF3	485079	CfaAffx.29807.1.S1_s_at	-1.40405	1.36119	-1.43788	-1.37609	1.66753
TCF3	485079	CfaAffx.29810.1.S1_at	-1.84691	-1.30106	-1.5601	-1.35348	-1.09338
TCF7L2	486894	CfaAffx.17188.1.S1_s_at	-1.01413	1.01142	-1.01413	-1.02749	-1.01843
TCF7L2	486894	CfaAffx.17191.1.S1_at	1.14942	1.02897	1.04748	1.02572	1.04528
TCF7L2	486894	CfaAffx.17195.1.S1_at	-1.04682	1.08204	1.15064	1.04946	1.20552
TCL1A	612421	CfaAffx.27120.1.S1_at	1.02373	1.11614	1.03058	1.20611	-1.05547
TET2	478499	Cfa.9817.1.A1_s_at	1.11349	1.38558	1.21688	1.24023	1.07298
TET2	478499	CfaAffx.16965.1.S1_at	-1.03856	-1.20415	-1.29007	-1.46582	-1.71205
TET2	478499	CfaAffx.16978.1.S1_s_at	1.36794	-1.02724	-1.31846	-1.09146	1.48892
TET2	478499	CfaAffx.16981.1.S1_at	1.6497	-1.0734	-1.15382	1.2712	1.48344
TFE3	491872	Cfa.7514.1.A1_at	1.14813	1.25295	1.03161	1.28558	-1.22088
TFE3	491872	CfaAffx.24168.1.S1_s_at	-1.05528	1.15603	-1.01229	1.10316	-1.01423
TFEB	609046	CfaAffx.3306.1.S1_s_at	1.06396	2.20022	-1.83937	1.10476	-1.7416
TFEB	609046	CfaAffx.3310.1.S1_s_at	1.24555	2.47757	-1.15158	1.25612	-1.05563
TFG	487954	Cfa.3431.1.A1_at	1.50295	1.10554	1.28883	1.11864	1.41029
TFG	487954	CfaAffx.14773.1.S1_at	-1.38288	-1.79185	-2.15484	-1.9888	-1.16199
TFG	487954	CfaAffx.14773.1.S1_s_at	2.13348	1.10504	1.20909	-1.10669	2.76141
TFPT	611475	CfaAffx.4927.1.S1_at	-1.48178	1.02891	-1.09263	1.02117	-1.05171
TFRC	403703	Cfa.3432.1.S1_at	21.8107	1.24729	1.79022	1.14311	2.9978
TFRC	403703	CfaAffx.20046.1.S1_s_at	12.9075	1.29922	1.91181	1.79466	2.61339
THRAP3	482476	Cfa.18230.1.S1_s_at	3.15199	1.24948	1.33249	-1.5167	-1.16706
THRAP3	482476	CfaAffx.3433.1.S1_at	-1.32739	-1.12454	-1.67646	-1.19562	-1.35403
THRAP3	482476	CfaAffx.6012.1.S1_at	1.12516	1.50548	1.3682	-1.05385	-1.13869
TLX1	608311	CfaAffx.15426.1.S1_s_at	1.00627	1.59806	1.31244	1.22266	-1.1168
TLX1	608311	CfaAffx.15428.1.S1_at	1.05645	1.49601	1.36288	1.4738	1.14618
TLX3	489123	CfaAffx.25855.1.S1_at	1.12197	1.72576	1.64464	1.38593	1.22951
TNFAIP3	484006	CfaAffx.1362.1.S1_at	3.29682	-1.43597	-1.59479	-1.06123	-1.32537
TNFRSF14	479580	Cfa.6225.1.A1_at	-16.5461	-2.01187	-2.76742	-2.31049	-3.86934
TNFRSF14	479580	Cfa.18391.1.S1_at	-14.1447	-2.63864	-3.2606	-3.06198	-3.2546
TNFRSF14	479580	CfaAffx.29688.1.S1_s_at	-6.47334	-1.78993	-2.44764	-2.03909	-3.03278
TOP1	477229	Cfa.18846.1.S1_at	1.59471	-1.18244	-1.60844	-1.41809	1.26014
TOP1	477229	CfaAffx.14293.1.S1_at	2.11158	-1.70015	-1.93013	-2.99042	2.18574
TOP1	477229	CfaAffx.14297.1.S1_s_at	2.24203	-1.36275	-1.85876	-2.95615	1.82439
TP53	403869	CfaAffx.25562.1.S1_s_at	-1.42069	-1.04169	-1.08792	1.07873	1.26228
TPM3	480137	Cfa.12789.1.A1_at	-1.13165	1.1777	-1.05653	1.09918	1.33022
TPM3	480137	CfaAffx.26506.1.S1_s_at	-1.12651	1.1737	1.0589	1.05023	1.06819
TPM3	480137	CfaAffx.26510.1.S1_at	-1.64934	-2.30537	-1.77646	-5.64648	-1.01622
TPM3	480137	CfaAffx.26511.1.S1_at	1.0555	1.04458	1.02993	1.05211	1.22422
TPM4	609879	Cfa.4217.1.S1_at	-1.11769	1.01549	1.26972	-1.14509	-92.3045
TPM4	609879	Cfa.17814.1.S1_at	-1.03141	-1.07921	-1.69759	-1.37378	-1.50457
TPM4	609879	Cfa.17814.2.S1_at	2.07806	3.13312	4.27635	1.94169	-6.26602
TPM4	609879	Cfa.17814.2.S1_s_at	1.62438	2.52376	2.2869	1.03906	-18.6029
TPM4	609879	CfaAffx.24216.1.S1_at	1.06946	4.3303	2.70413	1.19422	-33.0552
TPM4	609879	CfaAffx.24219.1.S1_s_at	-1.10877	1.3851	-2.10324	-2.22819	-5.60988
TPR	480045	Cfa.10820.1.S1_at	-1.01588	-1.66278	-1.10228	-1.21145	-1.08538
TPR	480045	CfaAffx.21206.1.S1_at	2.07554	1.22937	1.16519	1.30451	2.33979
TPR	480045	CfaAffx.21206.1.S1_s_at	1.67149	-1.10123	-1.22075	-1.01619	1.62939
TPR	480045	Cfa.675.1.A1_s_at	1.76918	1.665	1.64074	1.12037	-1.43538
TRIM33	475804	Cfa.906.1.S1_at	1.33495	-1.00617	1.07315	-1.86538	1.47667
TRIM33	475804	Cfa.906.1.S1_s_at	-1.43014	-1.27391	-1.1575	-3.27161	-1.42413
TRIP11	480228	CfaAffx.16988.1.S1_s_at	1.3716	-1.30933	1.99085	-2.14416	-1.09918
TSC1	480688	Cfa.8687.1.A1_at	1.14905	1.08918	-1.14256	-1.00057	-1.01841
TSC1	480688	Cfa.8687.1.A1_s_at	1.00076	1.0562	1.21571	-1.0739	1.00076
TSC1	480688	Cfa.7462.1.A1_at	1.12383	-1.05202	-1.38032	-1.15655	1.24295
TSC1	480688	CfaAffx.30430.1.S1_at	1.00354	1.07757	1.46333	1.10656	-1.63257
TSC2	479883	Cfa.10867.1.A1_at	-1.52302	-2.41995	-2.9644	-1.8291	-1.06151
TSC2	479883	CfaAffx.29719.1.S1_s_at	-1.44667	-2.20486	-2.29329	-1.71843	-1.1549
TSHR	403968	Cfa.3837.1.S1_s_at	1.2585	1.49815	1.03374	1.0349	-1.26736
TTL	483065	CfaAffx.11623.1.S1_at	-1.12193	-1.09118	1.54046	1.27511	1.03233
U2AF1	478422	Cfa.10736.1.A1_s_at	1.22225	1.63386	1.7492	1.41378	1.95264
VHL	494000	Cfa.16229.1.S1_at	3.14725	-1.61073	1.3196	-2.63277	1.64405
VHL	494000	CfaAffx.8667.1.S1_s_at	1.6268	-1.03146	1.00751	-1.18455	1.18394
WAS	491867	CfaAffx.23824.1.S1_s_at	-2.56237	-1.16629	-1.25534	-1.13924	-1.61544
WHSC1	479077	Cfa.6748.1.A1_at	4.141	2.79455	1.34679	-1.0164	3.70446
WHSC1	479077	Cfa.15269.1.A1_at	2.53011	3.93987	1.27474	1.26037	1.3462
WHSC1	479077	CfaAffx.23014.1.S1_s_at	2.31752	2.0109	1.23007	1.12594	1.70836
WHSC1	479077	Cfa.10878.1.S1_at	2.50158	2.07207	1.50367	-1.18182	3.06863
WHSC1	479077	Cfa.20120.1.S1_s_at	1.31299	1.72251	1.59487	1.1144	1.61567
WHSC1	479077	CfaAffx.23012.1.S1_at	3.46916	-1.15392	2.11088	-1.85206	4.39577
WHSC1	479077	CfaAffx.23012.1.S1_s_at	2.38102	1.43575	1.30702	1.14906	2.08101
WHSC1L1	475584	Cfa.1712.1.A1_at	-3.68912	-4.76919	-5.07422	-3.30794	-2.20106
WHSC1L1	475584	CfaAffx.10103.1.S1_s_at	-1.3709	-1.43494	-1.52001	-1.35978	-1.43682
WHSC1L1	475584	CfaAffx.10109.1.S1_at	-1.67066	-2.21367	-2.17244	-1.9202	-1.52369
WHSC1L1	475584	CfaAffx.10120.1.S1_s_at	-1.51874	-1.45472	-1.40128	-1.41643	-1.35662
WIF1	481148	Cfa.4881.1.A1_at	-1.07474	-1.05982	1.01739	-1.21084	-1.06658
WIF1	481148	CfaAffx.1499.1.S1_at	-1.07405	1.08493	1.05021	1.01719	1.20248
WIF1	481148	CfaAffx.1499.1.S1_s_at	-1.17859	-1.01581	-1.15682	1.14806	-1.30498
WRN	493997	Cfa.16230.1.S1_s_at	1.80575	-1.34583	-1.76481	-2.16534	1.16445
WT1	609253	CfaAffx.12027.1.S1_at	-1.20272	1.27277	1.00495	1.02944	-1.25121
WT1	609253	CfaAffx.12027.1.S1_s_at	-1.20832	1.30719	1.27985	1.28287	1.00401
WWTR1	609743	Cfa.2271.1.S1_at	1.49361	-1.16022	1.02762	1.07495	-1.10778
WWTR1	609743	CfaAffx.13257.1.S1_at	1.07349	1.04387	1.07096	1.23109	-1.05826
XPA	481623	Cfa.11211.1.A1_at	1.94427	1.10282	1.65764	-1.06402	1.83929
XPA	481623	CfaAffx.4557.1.S1_s_at	2.57479	1.08069	2.1802	1.20904	2.7567
XPC	476521	Cfa.9082.1.A1_at	1.30224	-1.03412	1.04508	1.69859	1.04983
XPC	476521	Cfa.282.1.A1_s_at	1.94231	2.11052	1.71401	1.8257	1.91819
XPC	476521	CfaAffx.7649.1.S1_at	1.73614	1.32115	1.3536	1.86445	1.35736
XPO1	474609	Cfa.1421.1.S1_at	2.19286	1.33706	1.32812	1.18363	1.53285
XPO1	474609	CfaAffx.5558.1.S1_s_at	4.08366	1.62224	1.21214	-1.04716	2.45798
YWHAE	480645	Cfa.4461.1.S1_at	1.58186	1.13568	-1.14693	-1.28769	1.69733
YWHAE	480645	Cfa.19484.2.S1_s_at	1.49432	1.30898	1.10196	1.1677	1.42647
YWHAE	480645	CfaAffx.21320.1.S1_at	1.32828	1.32184	-1.00437	1.43557	1.82038
YWHAE	480645	CfaAffx.21320.1.S1_s_at	1.92521	-1.04448	-1.01522	-2.37417	2.44888
ZNF384	486723	CfaAffx.22725.1.S1_s_at	1.70894	-1.08975	-1.08132	-1.39196	1.03228
ZNF384	486723	CfaAffx.22737.1.S1_at	-1.35194	-1.04032	-1.06766	1.16028	-1.17498
ZNF521	490511	CfaAffx.27799.1.S1_s_at	-1.15629	1.09064	1.11677	1.31604	1.08208
ZRSR2	491752	Cfa.5151.1.A1_at	-1.8638	-1.45792	-1.24701	-1.77769	-1.36164
ZRSR2	491752	CfaAffx.18965.1.S1_at	-1.40895	-1.36584	-1.31806	-1.85412	-1.0995

## Sheet: Supp 3 Top 50
Supplementary Table 3. List of 50 transcripts from each cell line with the largest absolute fold changes when normalized expression level was compared with mean normalized expression levels of non-neoplastic lymph nodes.
Cell Line	Gene Symbol	Entrez Gene	Probe Set ID	Fold Change	Regulation
CLBL-1	LOC612050	612050	CfaAffx.20815.1.S1_x_at	1099.31	down
CLBL-1	LOC606953	606953	CfaAffx.23723.1.S1_x_at	837.031	down
CLBL-1	SMPDL3A	476279	Cfa.15673.1.S1_at	575.436	down
CLBL-1	LOC607125	607125	CfaAffx.345.1.S1_s_at	465.025	down
CLBL-1	LOC491454	491454	CfaAffx.23301.1.S1_x_at	437.634	down
CLBL-1	LOC486386	486386	CfaAffx.20950.1.S1_at	274.919	down
CLBL-1	LOC486386	486386	CfaAffx.20953.1.S1_x_at	265.444	down
CLBL-1	LOC491454	491454	CfaAffx.23527.1.S1_x_at	183.943	down
CLBL-1	HSPB1	403979	Cfa.3849.1.S1_at	175.598	down
CLBL-1	LOC607200	607200	CfaAffx.20958.1.S1_at	170.581	down
CLBL-1	LOC606941	606941	CfaAffx.23301.1.S1_at	165.952	down
CLBL-1	LOC607020	607020	CfaAffx.265.1.S1_s_at	157.751	down
CLBL-1	TRIM22	485284	CfaAffx.10368.1.S1_s_at	150.801	down
CLBL-1	RNASEL	490310	Cfa.17844.1.A1_at	150.496	down
CLBL-1	CD3E	442981	CfaAffx.19814.1.S1_s_at	109.067	down
CLBL-1	LOC486389	486389	CfaAffx.246.1.S1_x_at	107.767	down
CLBL-1	S100A10	475851	Cfa.789.1.A1_at	103.963	down
CLBL-1	CD38	403756	Cfa.3619.1.S1_at	102.944	down
CLBL-1	LOC607368	607368	CfaAffx.21059.1.S1_at	85.4067	down
CLBL-1	S100A8	490461	CfaAffx.26852.1.S1_at	83.046	down
CLBL-1	IL18	403796	Cfa.40.1.S1_at	82.5551	down
CLBL-1	SRGN	609421	Cfa.20785.1.S1_s_at	82.5192	down
CLBL-1	LOC607937	607937	CfaAffx.17301.1.S1_s_at	80.6592	down
CLBL-1	GTSF1	477590	Cfa.11842.1.A1_at	80.4073	up
CLBL-1	LOC478556	478556	Cfa.2029.1.S1_at	78.5627	down
CLBL-1	CXCL10	478432	Cfa.16590.1.S1_s_at	78.4377	down
CLBL-1	SRGN	609421	Cfa.20785.1.S1_at	77.8259	down
CLBL-1	LGALS3	404021	Cfa.797.1.S1_at	77.5434	down
CLBL-1	LOC609053	609053	CfaAffx.6656.1.S1_s_at	74.1226	down
CLBL-1	IDO1	475574	Cfa.19648.1.S1_at	72.6381	down
CLBL-1	CR2	490269	CfaAffx.18218.1.S1_at	70.0054	down
CLBL-1	S100A6	480143	Cfa.4306.1.S1_a_at	69.2576	down
CLBL-1	LOC475708	475708	Cfa.4787.2.A1_s_at	68.7589	up
CLBL-1	S100A10	475851	CfaAffx.29217.1.S1_x_at	67.5948	down
CLBL-1	PRKCQ	478013	Cfa.10078.1.A1_at	66.4545	down
CLBL-1	CLEC12A	477697	Cfa.9474.1.A1_at	65.8902	down
CLBL-1	IDO1	475574	CfaAffx.9573.1.S1_at	65.0194	down
CLBL-1	DDX43	611029	CfaAffx.4842.1.S1_at	64.3869	up
CLBL-1	NKG7	476398	Cfa.12222.1.A1_at	61.3412	down
CLBL-1	GLIPR1	474452	Cfa.5134.1.A1_s_at	60.8325	down
CLBL-1	LOC486389	486389	CfaAffx.20902.1.S1_x_at	59.9729	down
CLBL-1	LOC608959	608959	Cfa.3685.4.S1_s_at	58.2723	down
CLBL-1	SMPDL3A	476279	CfaAffx.2399.1.S1_s_at	57.9817	down
CLBL-1	LOC486374	486374	CfaAffx.225.1.S1_x_at	57.8727	down
CLBL-1	GTSF1	477590	CfaAffx.10657.1.S1_at	56.9868	up
CLBL-1	IL18	403796	Cfa.40.1.S1_s_at	56.3784	down
CLBL-1	CDO1	474637	CfaAffx.1276.1.S1_at	54.1877	down
CLBL-1	CD38	403756	Cfa.3619.1.S1_s_at	53.6724	down
CLBL-1	S100A9	490463	CfaAffx.26854.1.S1_at	52.5298	down
CLBL-1	LOC607937	607937	Cfa.3865.1.S1_at	51.8601	down
Ema	LOC486474	486411	CfaAffx.21066.1.S1_s_at	1962.83	down
Ema	LYZ	474442	Cfa.15305.1.S1_at	1383.64	down
Ema	LOC606953	606953	CfaAffx.23723.1.S1_x_at	923.244	down
Ema	LOC612050	612050	CfaAffx.20815.1.S1_x_at	864.702	down
Ema	LOC491492	491492	CfaAffx.23613.1.S1_x_at	486.176	down
Ema	IFNGR2	487739	Cfa.14847.1.A1_s_at	436.312	down
Ema	LOC479329	479329	Cfa.1333.3.S1_s_at	420.567	down
Ema	LOC491454	491454	CfaAffx.23301.1.S1_x_at	404.68	down
Ema	HLA-DQA1	474861	Cfa.182.1.S2_at	380.107	down
Ema	LOC479329	479329	Cfa.1333.3.S1_a_at	355.385	down
Ema	LOC486386	486386	CfaAffx.20950.1.S1_at	290.324	down
Ema	LOC491454	491454	CfaAffx.23527.1.S1_x_at	289.45	down
Ema	LYZ	474442	CfaAffx.1598.1.S1_s_at	269.155	down
Ema	LOC607125	607125	CfaAffx.345.1.S1_s_at	265.086	down
Ema	DLA-DRA	481731	CfaAffx.2126.1.S1_s_at	227.768	down
Ema	LOC475754	475754	Cfa.12195.14.S1_s_at	226.406	down
Ema	LOC606941	606941	CfaAffx.23301.1.S1_at	212.361	down
Ema	LOC486386	486386	CfaAffx.20953.1.S1_x_at	208.317	down
Ema	HSPB1	403979	Cfa.3849.1.S1_at	201.12	down
Ema	SNAI2	486940	CfaAffx.10900.1.S1_at	191.946	up
Ema	CLEC12A	477697	Cfa.9474.1.A1_at	190.849	down
Ema	LOC607020	607020	CfaAffx.265.1.S1_s_at	179.618	down
Ema	LOC607200	607200	CfaAffx.20958.1.S1_at	179.25	down
Ema	HLA-DRB1	474860	Cfa.181.1.S1_at	163.569	down
Ema	HLA-DQB1	474862	CfaAffx.2152.1.S1_s_at	162.978	down
Ema	CD37	484382	CfaAffx.6506.1.S1_at	162.806	down
Ema	GTSF1	477590	Cfa.11842.1.A1_at	160.772	up
Ema	BTK	492019	Cfa.16454.1.S1_at	150.044	down
Ema	LOC486474	486411	Cfa.4465.2.S1_s_at	132.839	down
Ema	HLA-DMA	481732	Cfa.18297.1.S1_at	127.707	down
Ema	LOC609053	609053	CfaAffx.6656.1.S1_s_at	124.076	down
Ema	LOC491391	491391	CfaAffx.23040.1.S1_x_at	119.542	down
Ema	LOC475754	475754	CfaAffx.11892.1.S1_at	116.381	down
Ema	LAPTM5	487324	Cfa.9004.1.S1_at	115.614	down
Ema	LOC607368	607368	CfaAffx.21059.1.S1_at	114.765	down
Ema	TRIM22	485284	CfaAffx.10368.1.S1_s_at	111.445	down
Ema	LOC478959	478959	CfaAffx.16639.1.S1_at	106.745	up
Ema	LAPTM5	487324	CfaAffx.17529.1.S1_s_at	105.74	down
Ema	CTSZ	611983	Cfa.12490.1.A1_at	104.611	down
Ema	NCF2	480036	Cfa.2804.1.S1_at	104.402	down
Ema	LOC486474	486411	CfaAffx.21065.1.S1_s_at	102.557	down
Ema	LOC478959	478959	Cfa.9554.1.A1_s_at	101.536	up
Ema	LOC475935	475935	Cfa.12215.1.A1_at	98.3874	down
Ema	LPHN2	490193	Cfa.6381.1.A1_at	95.1585	up
Ema	LOC475935	475935	CfaAffx.10688.1.S1_x_at	90.798	down
Ema	LOC486389	486389	CfaAffx.246.1.S1_x_at	90.39	down
Ema	LOC607558	607558	Cfa.4465.2.S1_at	88.8115	down
Ema	GTSF1	477590	CfaAffx.10657.1.S1_at	88.1492	up
Ema	S100A6	480143	Cfa.4306.1.S1_a_at	87.9991	down
Ema	CD37	484382	Cfa.18827.1.S1_s_at	86.4352	down
TL-1	LOC486474	486411	CfaAffx.21066.1.S1_s_at	2415.02	down
TL-1	LYZ	474442	Cfa.15305.1.S1_at	1244.12	down
TL-1	LOC612050	612050	CfaAffx.20815.1.S1_x_at	896.661	down
TL-1	LOC606953	606953	CfaAffx.23723.1.S1_x_at	837.031	down
TL-1	LOC607125	607125	CfaAffx.345.1.S1_s_at	664.89	down
TL-1	LOC486386	486386	CfaAffx.20953.1.S1_x_at	433.369	down
TL-1	SMPDL3A	476279	Cfa.15673.1.S1_at	414.983	down
TL-1	LOC491492	491492	CfaAffx.23613.1.S1_x_at	376.947	down
TL-1	IFNGR2	487739	Cfa.14847.1.A1_s_at	326.976	down
TL-1	SELL	480080	CfaAffx.23335.1.S1_s_at	323.257	down
TL-1	LOC491454	491454	CfaAffx.23301.1.S1_x_at	320.551	down
TL-1	LOC475754	475754	Cfa.12195.14.S1_s_at	310.838	down
TL-1	LOC486386	486386	CfaAffx.20950.1.S1_at	299.278	down
TL-1	LOC606941	606941	CfaAffx.23301.1.S1_at	259.267	down
TL-1	CLEC12A	477697	Cfa.9474.1.A1_at	203.777	down
TL-1	LOC491454	491454	CfaAffx.23527.1.S1_x_at	201.431	down
TL-1	LYZ	474442	CfaAffx.1598.1.S1_s_at	188.545	down
TL-1	LOC607200	607200	CfaAffx.20958.1.S1_at	177.706	down
TL-1	LOC607020	607020	CfaAffx.265.1.S1_s_at	172.609	down
TL-1	LOC607368	607368	CfaAffx.21059.1.S1_at	162.332	down
TL-1	LOC491391	491391	CfaAffx.23040.1.S1_x_at	161.192	down
TL-1	LOC486389	486389	CfaAffx.246.1.S1_x_at	130.558	down
TL-1	LOC486474	486411	CfaAffx.21065.1.S1_s_at	122.087	down
TL-1	NCF2	480036	Cfa.2804.1.S1_at	118.008	down
TL-1	LOC609053	609053	CfaAffx.6656.1.S1_s_at	116.96	down
TL-1	HSPB1	403979	Cfa.3849.1.S1_at	116.008	down
TL-1	dla88	474836	Cfa.280.1.S1_at	111.631	down
TL-1	LYPD1	610707	CfaAffx.8416.1.S1_at	111.039	up
TL-1	LOC486474	486411	Cfa.4465.2.S1_s_at	110.502	down
TL-1	MS4A1	485430	CfaAffx.16244.1.S1_at	103.265	down
TL-1	RNASEL	490310	Cfa.17844.1.A1_at	101.682	down
TL-1	BTK	492019	Cfa.16454.1.S1_at	97.5115	down
TL-1	S100A6	480143	Cfa.4306.1.S1_a_at	94.5087	down
TL-1	CTSZ	611983	Cfa.12490.1.A1_at	91.5716	down
TL-1	LOC607558	607558	Cfa.4465.2.S1_at	90.3817	down
TL-1	KMO	480093	Cfa.14036.1.A1_at	88.3317	down
TL-1	BIRC3	489433	Cfa.18376.1.S1_at	87.2252	down
TL-1	LOC475754	475754	CfaAffx.11892.1.S1_at	87.0159	down
TL-1	TRIM22	485284	CfaAffx.10368.1.S1_s_at	86.9901	down
TL-1	CD38	403756	Cfa.3619.1.S1_at	85.5322	down
TL-1	SELL	480080	Cfa.12138.1.A1_at	84.8378	down
TL-1	LOC607179	607179	CfaAffx.28271.1.S1_x_at	79.7304	down
TL-1	CR2	490269	CfaAffx.18218.1.S1_at	75.7182	down
TL-1	ALX1	482587	CfaAffx.9932.1.S1_at	75.3485	up
TL-1	VAMP8	609784	Cfa.4578.1.A1_s_at	75.1887	down
TL-1	CTSZ	611983	CfaAffx.18934.1.S1_at	74.1685	down
TL-1	GTSF1	477590	Cfa.11842.1.A1_at	70.1193	up
TL-1	CD3E	442981	CfaAffx.19814.1.S1_s_at	68.8509	down
TL-1	PARD3	477953	Cfa.14550.1.A1_at	66.6511	up
TL-1	LOC491391	491391	CfaAffx.23584.1.S1_at	66.2761	down
UL-1	LOC486474	486411	CfaAffx.21066.1.S1_s_at	2295.58	down
UL-1	LOC612050	612050	CfaAffx.20815.1.S1_x_at	985.41	down
UL-1	LOC606953	606953	CfaAffx.23723.1.S1_x_at	983.952	down
UL-1	LOC607125	607125	CfaAffx.345.1.S1_s_at	655.032	down
UL-1	LOC475754	475754	Cfa.12195.14.S1_s_at	553.987	down
UL-1	LOC491454	491454	CfaAffx.23301.1.S1_x_at	535.962	down
UL-1	LOC491492	491492	CfaAffx.23613.1.S1_x_at	410.886	down
UL-1	LOC486386	486386	CfaAffx.20953.1.S1_x_at	378.085	down
UL-1	SMPDL3A	476279	Cfa.15673.1.S1_at	355.875	down
UL-1	LOC486386	486386	CfaAffx.20950.1.S1_at	324.131	down
UL-1	LOC606941	606941	CfaAffx.23301.1.S1_at	237.792	down
UL-1	HLA-DQA1	474861	Cfa.182.1.S2_at	235.97	down
UL-1	LOC491391	491391	CfaAffx.23040.1.S1_x_at	211.694	down
UL-1	LOC491454	491454	CfaAffx.23527.1.S1_x_at	200.574	down
UL-1	LOC607200	607200	CfaAffx.20958.1.S1_at	184.098	down
UL-1	HSPB1	403979	Cfa.3849.1.S1_at	177.893	down
UL-1	CLEC12A	477697	Cfa.9474.1.A1_at	171.553	down
UL-1	LOC479329	479329	Cfa.1333.3.S1_s_at	169.37	down
UL-1	HORMAD1	475839	Cfa.1049.1.S1_at	160.819	up
UL-1	LOC607020	607020	CfaAffx.265.1.S1_s_at	149.024	down
UL-1	LOC479329	479329	Cfa.1333.3.S1_a_at	145.259	down
UL-1	LOC486389	486389	CfaAffx.246.1.S1_x_at	143.306	down
UL-1	MS4A1	485430	CfaAffx.16244.1.S1_at	142.557	down
UL-1	HLA-DQB1	474862	CfaAffx.2152.1.S1_s_at	140.86	down
UL-1	LYZ	474442	CfaAffx.1598.1.S1_s_at	139.786	down
UL-1	LOC607179	607179	CfaAffx.28271.1.S1_x_at	134.819	down
UL-1	LOC607368	607368	CfaAffx.21059.1.S1_at	133.678	down
UL-1	LTB	481712	CfaAffx.1728.1.S1_s_at	133.583	down
UL-1	LOC475754	475754	CfaAffx.11892.1.S1_at	130.311	down
UL-1	GOLM1	476303	Cfa.9356.1.A1_at	126.981	down
UL-1	LOC486474	486411	Cfa.4465.2.S1_s_at	126.236	down
UL-1	LOC486474	486411	CfaAffx.21065.1.S1_s_at	125.4	down
UL-1	LOC486389	486389	CfaAffx.20902.1.S1_x_at	119.633	down
UL-1	IL26	608923	CfaAffx.1568.1.S1_at	118.531	up
UL-1	KMO	480093	Cfa.14036.1.A1_at	116.663	down
UL-1	LOC607558	607558	Cfa.4465.2.S1_at	113.51	down
UL-1	LYZ	474442	Cfa.15305.1.S1_at	113.138	down
UL-1	EPSTI1	476931	Cfa.11073.1.A1_at	105.329	down
UL-1	LOC478556	478556	Cfa.2029.1.S1_at	99.4849	down
UL-1	LOC609053	609053	CfaAffx.6656.1.S1_s_at	97.5109	down
UL-1	LGALS3	404021	Cfa.797.1.S1_at	95.831	down
UL-1	TRIM22	485284	CfaAffx.10368.1.S1_s_at	93.6483	down
UL-1	TPM4	609879	Cfa.4217.1.S1_at	92.3045	down
UL-1	LOC475166	475166	CfaAffx.5291.1.S1_s_at	92.2103	down
UL-1	HORMAD1	475839	CfaAffx.18751.1.S1_s_at	87.0259	up
UL-1	IDO1	475574	CfaAffx.9573.1.S1_at	86.4973	down
UL-1	ANXA9	475840	CfaAffx.19116.1.S1_at	86.4029	up
UL-1	LPHN2	490193	Cfa.6381.1.A1_at	85.5963	up
UL-1	DLA-DRA	481731	CfaAffx.2126.1.S1_s_at	82.1483	down
UL-1	MAGEB1	491803	Cfa.7339.1.A1_at	80.6586	up
3132	LOC486474	486411	CfaAffx.21066.1.S1_s_at	2555.3	down
3132	LOC612050	612050	CfaAffx.20815.1.S1_x_at	947.767	down
3132	LOC606953	606953	CfaAffx.23723.1.S1_x_at	918.281	down
3132	LOC479419	479419	Cfa.6198.1.S1_at	686.137	down
3132	LOC607125	607125	CfaAffx.345.1.S1_s_at	604.872	down
3132	LOC491454	491454	CfaAffx.23301.1.S1_x_at	462.23	down
3132	LOC475754	475754	Cfa.12195.14.S1_s_at	429.423	down
3132	CLEC2D	611449	Cfa.18933.2.S1_s_at	411.067	down
3132	LOC486386	486386	CfaAffx.20953.1.S1_x_at	362.618	down
3132	LOC491492	491492	CfaAffx.23613.1.S1_x_at	348.359	down
3132	LOC607937	607937	Cfa.3865.1.S1_at	335.98	down
3132	SELL	480080	CfaAffx.23335.1.S1_s_at	329.362	down
3132	LOC486386	486386	CfaAffx.20950.1.S1_at	327.135	down
3132	LOC486389	486389	CfaAffx.246.1.S1_x_at	277.772	down
3132	CLEC2D	611449	Cfa.18933.1.S1_at	265.332	down
3132	LOC606941	606941	CfaAffx.23301.1.S1_at	240.96	down
3132	LOC491454	491454	CfaAffx.23527.1.S1_x_at	225.738	down
3132	LYSMD2	478308	Cfa.1552.1.A1_at	222.121	down
3132	LOC607200	607200	CfaAffx.20958.1.S1_at	192.881	down
3132	LOC491391	491391	CfaAffx.23040.1.S1_x_at	185.002	down
3132	LOC607020	607020	CfaAffx.265.1.S1_s_at	174.375	down
3132	CLEC2D	611449	Cfa.18933.2.S1_at	172.304	down
3132	IL8	403850	Cfa.3510.2.S1_s_at	168.847	up
3132	LOC479419	479419	Cfa.6198.1.S1_s_at	167.808	down
3132	LOC486474	486411	Cfa.4465.2.S1_s_at	166.692	down
3132	RASGRP2	612101	CfaAffx.22099.1.S1_at	157.837	down
3132	LOC607558	607558	Cfa.4465.2.S1_at	153.069	down
3132	LOC475935	475935	Cfa.12215.1.A1_at	152.771	down
3132	MST4	492140	Cfa.338.1.S1_a_at	152.266	down
3132	PDK1	476828	Cfa.1007.1.S1_at	151.235	down
3132	LOC607937	607937	CfaAffx.17301.1.S1_s_at	148.514	down
3132	LOC607368	607368	CfaAffx.21059.1.S1_at	145.001	down
3132	CLEC12A	477697	Cfa.9474.1.A1_at	140.4	down
3132	LOC486474	486411	CfaAffx.21065.1.S1_s_at	135.606	down
3132	MS4A1	485430	CfaAffx.16244.1.S1_at	132.98	down
3132	SELL	480080	Cfa.12138.1.A1_at	129.862	down
3132	CD3E	442981	CfaAffx.19814.1.S1_s_at	124.056	down
3132	MMP9	403885	Cfa.3470.1.S1_s_at	123.382	up
3132	LOC609053	609053	CfaAffx.6656.1.S1_s_at	121.831	down
3132	LOC607179	607179	CfaAffx.28271.1.S1_x_at	113.886	down
3132	IL8	403850	Cfa.3510.1.S1_s_at	109.158	up
3132	ABLIM1	477828	CfaAffx.18010.1.S1_s_at	108.868	down
3132	GSPT2	480921	Cfa.5851.1.A1_a_at	108.437	down
3132	LTB	481712	CfaAffx.1728.1.S1_s_at	107.364	down
3132	SORL1	479408	Cfa.20568.1.S1_at	106.457	down
3132	SPATS2L	478862	Cfa.4823.1.A1_s_at	106.286	down
3132	LOC475935	475935	CfaAffx.10688.1.S1_x_at	105.715	down
3132	CCL2	403981	Cfa.3851.1.S1_s_at	102.936	up
3132	LOC607448	607448	Cfa.18829.1.S1_s_at	101.004	down
3132	LOC486374	486374	CfaAffx.225.1.S1_x_at	97.5065	down

## Sheet: Supp 4 GO Terms
Supplementary Table 5. Gene ontology (GO) biological processes enriched for genes upregulated or downregulatued by >5 fold in each cell line when compared with non-neoplastic lymph nodes. The top ten terms associated with up and down regulated genes are listed
Cell Line	Regulation	Term	Genes	P-value
CLBL-1	up	GO:0016126~sterol biosynthetic process	7	4.29407e-08
CLBL-1	up	GO:0008299~isoprenoid biosynthetic process	6	8.10833e-08
CLBL-1	up	GO:0006695~cholesterol biosynthetic process	6	3.34847e-07
CLBL-1	up	GO:0006720~isoprenoid metabolic process	6	5.09813e-06
CLBL-1	up	GO:0006694~steroid biosynthetic process	7	9.20848e-06
CLBL-1	up	GO:0008203~cholesterol metabolic process	7	1.45419e-05
CLBL-1	up	GO:0008610~lipid biosynthetic process	11	1.56393e-05
CLBL-1	up	GO:0016125~sterol metabolic process	7	2.48062e-05
CLBL-1	up	GO:0008202~steroid metabolic process	8	0.000160785
CLBL-1	up	GO:0007049~cell cycle	12	0.000374836
CLBL-1	down	GO:0006955~immune response	66	2.06201e-19
CLBL-1	down	GO:0002684~positive regulation of immune system process	34	6.97537e-15
CLBL-1	down	GO:0002694~regulation of leukocyte activation	25	1.52462e-11
CLBL-1	down	GO:0050865~regulation of cell activation	25	4.77226e-11
CLBL-1	down	GO:0051249~regulation of lymphocyte activation	23	6.28828e-11
CLBL-1	down	GO:0050863~regulation of T cell activation	20	2.74807e-10
CLBL-1	down	GO:0002696~positive regulation of leukocyte activation	18	2.96017e-09
CLBL-1	down	GO:0050867~positive regulation of cell activation	18	6.11647e-09
CLBL-1	down	GO:0002443~leukocyte mediated immunity	16	7.79109e-09
CLBL-1	down	GO:0050778~positive regulation of immune response	20	1.11531e-08
Ema	up	GO:0016126~sterol biosynthetic process	4	0.00751338
Ema	up	GO:0048666~neuron development	10	0.01679
Ema	up	GO:0006470~protein amino acid dephosphorylation	6	0.0189097
Ema	up	GO:0007155~cell adhesion	15	0.0315738
Ema	up	GO:0001501~skeletal system development	9	0.0316059
Ema	up	GO:0022610~biological adhesion	15	0.0319025
Ema	up	GO:0016311~dephosphorylation	6	0.0328661
Ema	up	GO:0008356~asymmetric cell division	2	0.0342
Ema	up	GO:0009069~serine family amino acid metabolic process	3	0.0358365
Ema	up	GO:0006695~cholesterol biosynthetic process	3	0.0358365
Ema	down	GO:0006955~immune response	76	2.34799e-29
Ema	down	GO:0006952~defense response	58	6.7555e-19
Ema	down	GO:0006954~inflammatory response	40	7.24837e-17
Ema	down	GO:0009611~response to wounding	48	7.47911e-15
Ema	down	GO:0002684~positive regulation of immune system process	32	1.54791e-14
Ema	down	GO:0045321~leukocyte activation	29	5.84395e-12
Ema	down	GO:0001775~cell activation	30	6.8949e-11
Ema	down	GO:0050865~regulation of cell activation	23	2.34728e-10
Ema	down	GO:0046649~lymphocyte activation	24	4.94139e-10
Ema	down	GO:0002694~regulation of leukocyte activation	22	5.40814e-10
TL-1	up	GO:0007155~cell adhesion	16	0.000582844
TL-1	up	GO:0022610~biological adhesion	16	0.000591531
TL-1	up	GO:0042493~response to drug	7	0.00873095
TL-1	up	GO:0051270~regulation of cell motion	6	0.0213404
TL-1	up	GO:0007409~axonogenesis	6	0.0213404
TL-1	up	GO:0008356~asymmetric cell division	2	0.024416
TL-1	up	GO:0048667~cell morphogenesis involved in neuron differentiation	6	0.0288242
TL-1	up	GO:0042127~regulation of cell proliferation	8	0.0290741
TL-1	up	GO:0048812~neuron projection morphogenesis	6	0.0309248
TL-1	up	GO:0006606~protein import into nucleus	4	0.0336715
TL-1	down	GO:0006955~immune response	67	6.07484e-22
TL-1	down	GO:0006952~defense response	54	1.30509e-15
TL-1	down	GO:0002684~positive regulation of immune system process	33	4.88814e-15
TL-1	down	GO:0006954~inflammatory response	36	2.21176e-13
TL-1	down	GO:0050865~regulation of cell activation	26	1.35028e-12
TL-1	down	GO:0045321~leukocyte activation	30	1.95116e-12
TL-1	down	GO:0002694~regulation of leukocyte activation	25	2.95654e-12
TL-1	down	GO:0051249~regulation of lymphocyte activation	23	1.39248e-11
TL-1	down	GO:0009611~response to wounding	43	2.37285e-11
TL-1	down	GO:0046649~lymphocyte activation	26	2.46108e-11
UL-1	up	GO:0006006~glucose metabolic process	11	0.00040071
UL-1	up	GO:0006694~steroid biosynthetic process	8	0.000772299
UL-1	up	GO:0044275~cellular carbohydrate catabolic process	8	0.000772299
UL-1	up	GO:0006695~cholesterol biosynthetic process	5	0.00106238
UL-1	up	GO:0048666~neuron development	16	0.00108026
UL-1	up	GO:0022403~cell cycle phase	18	0.00115723
UL-1	up	GO:0006732~coenzyme metabolic process	10	0.00163305
UL-1	up	GO:0008610~lipid biosynthetic process	15	0.00190707
UL-1	up	GO:0005996~monosaccharide metabolic process	12	0.0020581
UL-1	up	GO:0019318~hexose metabolic process	11	0.00226667
UL-1	down	GO:0006955~immune response	78	8.91821e-23
UL-1	down	GO:0002684~positive regulation of immune system process	37	5.17548e-15
UL-1	down	GO:0006952~defense response	61	5.74658e-15
UL-1	down	GO:0006954~inflammatory response	42	3.66867e-14
UL-1	down	GO:0045321~leukocyte activation	34	1.45002e-12
UL-1	down	GO:0001775~cell activation	37	1.70807e-12
UL-1	down	GO:0050865~regulation of cell activation	27	5.30713e-11
UL-1	down	GO:0009611~response to wounding	49	5.36251e-11
UL-1	down	GO:0002694~regulation of leukocyte activation	26	9.30479e-11
UL-1	down	GO:0002443~leukocyte mediated immunity	19	1.67163e-10
3132	up	GO:0009611~response to wounding	42	3.19818e-09
3132	up	GO:0001568~blood vessel development	23	1.47338e-06
3132	up	GO:0008283~cell proliferation	32	1.82737e-06
3132	up	GO:0001944~vasculature development	23	2.20382e-06
3132	up	GO:0006935~chemotaxis	18	2.42003e-06
3132	up	GO:0006928~cell motion	33	3.88741e-06
3132	up	GO:0051050~positive regulation of transport	21	4.50148e-06
3132	up	GO:0006954~inflammatory response	26	4.79268e-06
3132	up	GO:0006909~phagocytosis	10	6.03558e-06
3132	up	GO:0016477~cell migration	23	1.02652e-05
3132	down	GO:0006955~immune response	54	4.0295e-19
3132	down	GO:0002684~positive regulation of immune system process	28	4.94141e-14
3132	down	GO:0046649~lymphocyte activation	25	3.50806e-13
3132	down	GO:0045321~leukocyte activation	26	3.72943e-12
3132	down	GO:0051249~regulation of lymphocyte activation	21	4.18549e-12
3132	down	GO:0002694~regulation of leukocyte activation	22	4.39089e-12
3132	down	GO:0001775~cell activation	28	4.5275e-12
3132	down	GO:0050863~regulation of T cell activation	19	5.46062e-12
3132	down	GO:0050865~regulation of cell activation	22	1.22919e-11
3132	down	GO:0042110~T cell activation	18	1.83751e-10

## Sheet: Supp 5 KEGG Pathways
Supplementary Table 5. KEGG pathways associatated with genes upregulated or downregulated by >5 fold in each cell linewhen compared with non-neoplastic lymph node. Up to the top ten pathways associated with up or down regulated genes are listed
Cell Line	Regulation	Pathway	Genes	P-value
CLBL-1	up	hsa00900:Terpenoid backbone biosynthesis	5	4.65879e-06
CLBL-1	up	hsa00100:Steroid biosynthesis	3	0.00799091
CLBL-1	up	hsa00280:Valine, leucine and isoleucine degradation	3	0.0484928
CLBL-1	up	hsa00072:Synthesis and degradation of ketone bodies	2	0.070323
CLBL-1	down	hsa04660:T cell receptor signaling pathway	15	5.2713e-06
CLBL-1	down	hsa05340:Primary immunodeficiency	9	8.78661e-06
CLBL-1	down	hsa04640:Hematopoietic cell lineage	12	6.36909e-05
CLBL-1	down	hsa04060:Cytokine-cytokine receptor interaction	19	0.00123611
CLBL-1	down	hsa04514:Cell adhesion molecules (CAMs)	12	0.00260904
CLBL-1	down	hsa04650:Natural killer cell mediated cytotoxicity	12	0.00276889
CLBL-1	down	hsa04610:Complement and coagulation cascades	8	0.00542511
CLBL-1	down	hsa04672:Intestinal immune network for IgA production	6	0.0176596
CLBL-1	down	hsa05020:Prion diseases	5	0.0226751
CLBL-1	down	hsa05200:Pathways in cancer	18	0.0263021
Ema	up	hsa00100:Steroid biosynthesis	3	0.0199041
Ema	up	hsa00565:Ether lipid metabolism	3	0.0750736
Ema	up	hsa04520:Adherens junction	4	0.0775645
Ema	down	hsa05340:Primary immunodeficiency	11	4.64297e-08
Ema	down	hsa04640:Hematopoietic cell lineage	14	1.39953e-06
Ema	down	hsa04662:B cell receptor signaling pathway	13	1.94985e-06
Ema	down	hsa04514:Cell adhesion molecules (CAMs)	15	3.76988e-05
Ema	down	hsa04620:Toll-like receptor signaling pathway	12	0.000208451
Ema	down	hsa04660:T cell receptor signaling pathway	12	0.000376999
Ema	down	hsa04672:Intestinal immune network for IgA production	8	0.000601114
Ema	down	hsa04060:Cytokine-cytokine receptor interaction	19	0.00084894
Ema	down	hsa04610:Complement and coagulation cascades	9	0.0010283
Ema	down	hsa04670:Leukocyte transendothelial migration	10	0.00908935
TL-1	up	hsa04060:Cytokine-cytokine receptor interaction	9	0.00363083
TL-1	up	hsa04510:Focal adhesion	7	0.0131912
TL-1	up	hsa04012:ErbB signaling pathway	4	0.0532996
TL-1	up	hsa04630:Jak-STAT signaling pathway	5	0.0648128
TL-1	up	hsa04660:T cell receptor signaling pathway	4	0.0891389
TL-1	down	hsa04662:B cell receptor signaling pathway	15	7.1093e-08
TL-1	down	hsa05340:Primary immunodeficiency	11	7.99557e-08
TL-1	down	hsa04672:Intestinal immune network for IgA production	11	2.42778e-06
TL-1	down	hsa04514:Cell adhesion molecules (CAMs)	17	3.72668e-06
TL-1	down	hsa04640:Hematopoietic cell lineage	13	1.53262e-05
TL-1	down	hsa05330:Allograft rejection	8	0.00011645
TL-1	down	hsa04660:T cell receptor signaling pathway	13	0.000151587
TL-1	down	hsa05320:Autoimmune thyroid disease	9	0.000184565
TL-1	down	hsa05332:Graft-versus-host disease	8	0.00019787
TL-1	down	hsa05310:Asthma	7	0.000254669
UL-1	up	hsa00620:Pyruvate metabolism	6	0.00204641
UL-1	up	hsa00900:Terpenoid backbone biosynthesis	4	0.0044137
UL-1	up	hsa00480:Glutathione metabolism	6	0.00549091
UL-1	up	hsa04530:Tight junction	9	0.0115639
UL-1	up	hsa00010:Glycolysis / Gluconeogenesis	6	0.0118051
UL-1	up	hsa00071:Fatty acid metabolism	5	0.0128515
UL-1	up	hsa00310:Lysine degradation	5	0.0177987
UL-1	up	hsa00280:Valine, leucine and isoleucine degradation	5	0.0177987
UL-1	up	hsa00020:Citrate cycle (TCA cycle)	4	0.033421
UL-1	up	hsa04110:Cell cycle	7	0.0423505
UL-1	down	hsa05340:Primary immunodeficiency	11	3.94454e-07
UL-1	down	hsa04640:Hematopoietic cell lineage	13	8.22803e-05
UL-1	down	hsa04662:B cell receptor signaling pathway	12	0.000103241
UL-1	down	hsa04514:Cell adhesion molecules (CAMs)	15	0.000424893
UL-1	down	hsa04672:Intestinal immune network for IgA production	9	0.000440413
UL-1	down	hsa04060:Cytokine-cytokine receptor interaction	21	0.00201197
UL-1	down	hsa04660:T cell receptor signaling pathway	12	0.00243753
UL-1	down	hsa04142:Lysosome	12	0.0045561
UL-1	down	hsa04620:Toll-like receptor signaling pathway	11	0.00466941
UL-1	down	hsa05330:Allograft rejection	6	0.0108214
3132	up	hsa00100:Steroid biosynthesis	7	3.59589e-05
3132	up	hsa04060:Cytokine-cytokine receptor interaction	25	0.000133521
3132	up	hsa04640:Hematopoietic cell lineage	11	0.00237673
3132	up	hsa04621:NOD-like receptor signaling pathway	9	0.00335101
3132	up	hsa04620:Toll-like receptor signaling pathway	11	0.00759702
3132	up	hsa00900:Terpenoid backbone biosynthesis	4	0.0210584
3132	up	hsa03320:PPAR signaling pathway	7	0.0605887
3132	up	hsa04210:Apoptosis	8	0.0628306
3132	up	hsa04010:MAPK signaling pathway	17	0.0758618
3132	up	hsa00052:Galactose metabolism	4	0.0869963
3132	down	hsa05340:Primary immunodeficiency	10	4.87499e-08
3132	down	hsa04660:T cell receptor signaling pathway	15	9.71507e-08
3132	down	hsa04640:Hematopoietic cell lineage	11	1.97389e-05
3132	down	hsa04662:B cell receptor signaling pathway	9	0.000255803
3132	down	hsa04514:Cell adhesion molecules (CAMs)	11	0.000726889
3132	down	hsa04650:Natural killer cell mediated cytotoxicity	10	0.00294609
3132	down	hsa04672:Intestinal immune network for IgA production	6	0.00467664
3132	down	hsa05320:Autoimmune thyroid disease	5	0.0274402
3132	down	hsa04060:Cytokine-cytokine receptor interaction	12	0.0337421
3132	down	hsa05330:Allograft rejection	4	0.0468607
